# Supplementary material for: The influence of the municipal human development index and maternal education on infant mortality: an investigation in a retrospective cohort study in the extreme south of Brazil
Source: BMC Public Health. 2021 Jan 22;21:194. doi: 10.1186/s12889-021-10226-9 (PMC7821400; doi:10.1186/s12889-021-10226-9)
Supplement: Supplementary file 5 — Additional file 5. Title of data: Study dataset. Dataset generated by the similarity of the two databases related to the current study. [file 12889_2021_10226_MOESM5_ESM.csv]

Individual_n	locnasc	codestab	endnasc	complnasc	cepnasc	bainasc	codmunnasc	idademae	confidade	estcivmae	escmae	qtdfilvivo	qtdfilmort	endres	codendres	complres	cepres	baires	codbaires	gestacao	gravidez	parto	consultas	sexo	apgar1	apgar5	racacor	peso	confpeso	idanomal	codanomal	numerolote	ds	gd	areaatu	anonasc	D_R	codbainasc	codmuncart	dtregcart	codmunres	critica	codinst	dtnasc	numerodo	tipobito	nome	lococor	SIM_codestab
1	1	2699966	CENTRO			CENTRO	210770	40		2	4	02	00	RUA DOMINGOS SERTAO		CASA	65670000	SAO JOSE	163	4	1	1	4	M	07	08		2570		2			99	99		2016			210770		431490		MMA2107700001	7/26/2016
2	1	2151871	CENTRO			CENTRO	317020	23		5	5	01	00	ASSIS BRASIL		900			164	5	1	2	4	M	09	09		3680		2			2	2		2016			317020		431490		MMG3170200002	9/18/2016
3	1	3013014	RIO COMPRIDO			RIO COMPRIDO	330455	24		1	5	00	01	AVENIDA BORGES DE MEDEIROS		APT 81	90020025		115	5	1	2	4	F	07	10		3440		2			16	1		2016			330455		431490		MRJ3304550001	3/16/2016
4	2	2082705	CENTRO			CENTRO	354390	33		1	5	00	00	PROTASIO ALVES		APTO 903 PETROPOL	91310003		200	5	1	2	4	M	08	10		3450		2			3	4		2016			354390		431490		MSP3543900001	2/4/2016
5	1	2081288	DESEMBARGADOR ELISEU GUILHERME			VILA MARIANA	355030	30		2	5	00	01	AVENIDA PALMEIRA		AP 402 PETROPOLIS	90470300		149	5	1	2	4	M	08	10		3035		1			16	1		2016			355030		431490		MSP3550300020	3/28/2016
6	1	3000907	AGUA VERDE			AGUA VERDE	410690	35		2	5	01	00	RUA DEODORO		PROTASIO ALVES	91260370		188	5	1	2	1	M	09	10		3120		2			6	4		2016			410690		431490		MPR4106900001	12/13/2016
7	1	0015717	CENTRO			CENTRO	410690	39		1	5	01	00	RUA MAURA GUEDES DE OLIVEIRA		JD LINDOIA	91050090		132	5	1	2	4	M	09	10		3325		2			2	2		2016			410690		431490		MPR4106900001	11/28/2016
8	1	3425398	ARIRIBA			ARIRIBA	420200	32		1	4	00	01	PADRE ROQUE GONZALES				LOMBA DO PINHEIRO	135	4	1	2	4	M	08	09		2590		2			4	7		2016			420200		431490		MSC4202000002	4/9/2016
9	1	3157245	TRINDADE			TRINDADE	420540	25		1	4	00	00	VACACAI			91712011	BELEM VELHO	109	4	1	2	4	F	08	08		2645		2			9	5		2016			420540		431490		MSC4205400001	12/20/2016
10	1	3330141	PANTANAL			PANTANAL	420540	36		5	5	00	01	MARIA SANTOS			90670150	PETROPOLIS	149	5	1	1	2	M	09	10		3610		2			99	99		2016			420540		431490		MSC4205400001	11/14/2016
11	1	9999999	XXXXXXXXXXXXXXX		88000000		4205407	19	N	1	4	00	00	RUA SILVIO SANSUN				NAO DEFINIDO	190	5	1	1	4	M	08	09	4	3720	N	2		6666	99	99	0	2000								7/5/2000
12	1	2305623	CENTRO			CENTRO	421380	31		5	5	01	00	AVENIDA JOSE INACIO JUNIOR		CASA	88990000		194	5	1	2	4	M	10	10		2795		2			99	99		2016			421380		431490		MSC4213800001	11/11/2016
13	1	2672839	CENTRO			CENTRO	421770	24		5	4	00	00	RUA CANUDOS			91712340	GLORIA	113	5	1	2	4	M	10	10		3650		2			9	5		2016			421770		431490		MSC4217700001	6/9/2016
14	1	3061388	PASSAGEM			PASSAGEM	421870	23		1	5	00	00	IRMAO AUGUSTO DUFLOT			91770400	GUARUJA	166	5	1	2	4	M	09	09		2820		2			15	6		2016			421870		431490		MSC4218700001	8/11/2016
15	1	0015966	RUA OSVALDO CRUZ		98950000		4300307	21	N	2	3	00	00	AV.TOLANTI CENTRO			90000000		190	5	1	2	4	F	08	10	1	3600	N	2		0016	99	99	0	2002								5/14/2002
16	1	2248328	VILA NOVA			VILA NOVA	430040	29		1	5	01	00	RUA MURA		GUARUJA			126	4	1	2	4	M	08	09		2095		2			15	6		2012								8/29/2012
17	1	2248328	VILA NOVA			VILA NOVA	430040	28		1	4	00	02	RUA TOMAZ GONZAGA		BOA VISTA			110	5	1	2	3	F	07	08		2255		2			2	2		2012								7/26/2012
18	1	2248328	VILA NOVA			VILA NOVA	430040	28		1	4	00	00	ERNECIU SILVA		CIDADE BAIXA			194	4	1	2	4	M	07	08		2335		2			99	99		2011								10/21/2011
19	1	2248328	VILA NOVA			VILA NOVA	430040	18		1	4	00	00	R ANTONIO ONOFRE DA SILVEIRA		RESTINGA VELHA			153	5	1	1	3	F	08	09	1	2530		2			8	8		2008								5/19/2008
20	1	2248328	VILA NOVA			VILA NOVA	430040	27		1	3	00	00	R TARSO GALVAO BUENO FILHO		Q 70 CASA 5	90245520		181	5	1	1	3	F	09	10	1	2590		2			1	2		2008								3/12/2008
21	1	2248328	VILA NOVA			VILA NOVA	430040	25		1	5	00	00	RUA MUSA		GUARUJA			194	5	1	2	4	F	09	10	1	2735		2			99	99		2008								9/26/2008
22	1	2248328	VILA NOVA			VILA NOVA	430040	31		2	4	01	00	RUA MARCOS SOLO VICK		BAIRRO FARRAPOS			181	5	1	2	4	M	08	09		2875		2			1	2		2013								2/7/2013
23	1	2248328	VILA NOVA			VILA NOVA	430040	18		1	4	00	00	ANTONIO BASTOS		SARANDI			165	5	1	1	4	M	08	09		2875		2			14	3		2014								6/16/2014
24	1	2248328	VILA NOVA			VILA NOVA	430040	27		1	4	00	00	RUA PROGRESSO		PARTENON			163	5	1	2	4	F	08	09	1	2925		2			7	7		2011								1/6/2011
25	1	2248328	VILA NOVA			VILA NOVA	430040	26		2	4	02	00	RUA MANOEL MARQUES		MARIO QUINTANA			188	5	1	2	4	F	08	09	2	2970		2			6	4		2010								1/20/2010
26	1	2248328	VILA NOVA			VILA NOVA	430040	33		1	5	00	00	ENGENHEIRO ALEXANDRE MARTINS DA ROSA		APTO 408 - HUMAITA			180	4	1	2	4	M	05	09		3130		2			1	2		2013								11/17/2013
27	1	2248328	VILA NOVA			VILA NOVA	430040	32		2	5	01	00	RUA GERMANO SCHNAREZEK		APTO 203			152	5	1	2	4	F	08	09	4	3155		2			3	4		2009								10/21/2009
28	1	2248328	VILA NOVA			VILA NOVA	430040	23		1	3	02	00	ZESTRADA ESTRELA		ZONA SUL			194	5	1	2	3	M	07	08		3210		2			99	99		2016			430040		431490		MRS4300400001	10/19/2016
29	1	2248328	VILA NOVA			VILA NOVA	430040	25		1	4	00	00	ANGELO BARCELOS		PARTENON	90000000		176	5	1	2	4	M	09	10		3270		2			7	7		2013								8/23/2013
30	1	2248328	VILA NOVA			VILA NOVA	430040	24		1	4	01	00	RUA FERNANDO MACHADO		CENTRO			115	5	1	2	4	F	08	09		3320		2			16	1		2012								3/4/2012
31	1	2248328	VILA NOVA			VILA NOVA	430040	21		1	3	01	00	RUA ALZIRA VALESCA LAMBERT		LOT VITORIA			194	5	1	2	4	F	08	09	1	3405		2			99	99		2008								4/15/2008
32	1	2248328	VILA NOVA			VILA NOVA	430040	31		2	4	01	00	DORMENIO		SANTA TEREZA	90000000		158	5	1	2	4	F	07	08		3455		2			10	5		2015			430040		431490		MRS4300400001	9/9/2015
33	1	2248328	VILA NOVA			VILA NOVA	430040	22		1	4	01	00	RUA CLARA NUNES		RESTINGA NOVA			153	5	1	2	4	M	08	09		3475		2			8	8		2012								5/11/2012
34	1	2248328	VILA NOVA			VILA NOVA	430040	24		2	5	00	00	DUQUE DE CAXIAS		CENTRO	90010282		115	5	1	2	4	F	08	09		3485		2			16	1		2016			430040		431490		MRS4300400001	6/14/2016
35	1	2248328	VILA NOVA			VILA NOVA	430040	24		1	5	00	00	MARIANTE		RIO BRANCO			154	5	1	2	4	F	07	08		3495		2			16	1		2015			430040		431490		MRS4300400001	3/2/2015
36	1	2248328	VILA NOVA			VILA NOVA	430040	34		5	5	01	00	RUA LAZAR SEGAL		APTO 204 JARDIM LIND			164	5	1	2	4	M	07	08		3520		2			2	2		2011								9/13/2011
37	1	2248328	VILA NOVA			VILA NOVA	430040	26		2	4	02	00	ESTRADA DA PONTA GROSSA		BELEM NOVO	91780590		108	5	1	2	3	M	06	08		3640		2			13	8		2016			430040		431490		MRS4300400001	8/19/2016
38	1	2248328	VILA NOVA			VILA NOVA	430040	22		1	4	00	00	ACESSO JOSE MARCELINO MARTINS		JARDIM ITU SABARA	91210370		207	5	1	2	4	M	08	09		3865		2			3	4		2016			430040		431490		MRS4300400001	9/24/2016
39	1	2248328	VILA NOVA			VILA NOVA	430040	30		1	4	01	00	RUA SANTO AUGUSTINHO		BOM JESUS			179	5	1	2	2	F	08	09		3885		2			3	4		2012								1/24/2012
40	1	2248328	VILA NOVA			VILA NOVA	430040	36		1	4	01	00	RUA WOFRAN METZLER		APT 301 RUBEN BERTA			155	5	1	2	4	F	08	09	1	4105		2			14	3		2010								3/26/2010
41	1	0011015	RUA GENERAL SAMPAIO 88				4300406	31		2	5	99	99	AV CLEMENCIANO BARNASQUE 160					167	2	1	2	3	M	01	05	1	1000		2			12	6	16	2001								4/15/2001	02347757	2	BRUNO SANTOS MEDINA	1	0011015
42	1	0011015	3539 X8177313		97540000		4300406	22	N	1	4	00	00	AV DR NILO PECANHA 3539		CASA			175	5	1	2	4	M	08	09	2	3590	N	2		0021	3	4	0	2005								9/6/2005
43	1	0015974	RUA CORONEL CABRITA 141		97540000		4300406	25	N	2	5	01		R SILVA SO 280		APT205	90660710		156	5	1	2	4	M	08	09	1	3840	N	2		0004	16	1		2003								2/13/2003
44	1	2232081	TRES FIGUEIRAS			TRES FIGUEIRAS	430060	25		1	4	02	00	RUA FATIMA		CASA 20			145	5	1	2	3	F	07	08		1995		1			7	7		2014								7/1/2014
45	1	2232081	TRES FIGUEIRAS			TRES FIGUEIRAS	430060	16		1	3	00	00	RUA BECO DOS MAIAS					165	5	1	1	3	M	09	10		2635		1			5	3		2011								7/24/2011
46	1	2232081	TRES FIGUEIRAS			TRES FIGUEIRAS	430060	29		2	4	00	00	BALTAZAR DE OLIVEIRA GARCIA				RUBEM BERTA	155	5	1	1	4	M	10	10		3775		1			14	3		2015			430060		431490		MRS4300600001	4/11/2015
47	1	2232081	TRES FIGUEIRAS			TRES FIGUEIRAS	430060	30		2	3	04	00	RUA ARROIO FEIJO		RUBEM BERTA			155	6	1	1	3	M	08	09		4005		1			6	4		2011								4/10/2011
48	1	2232081	TR�S FIGUEIRAS			TR�S FIGUEIRAS	430060	27		1	3	00	00	R JUSTINO MARTINS					188	4	1	1	1	M	01	08	1	930		2			6	4		2008								7/8/2008
49	1	2232081	TRES FIGUEIRAS			TRES FIGUEIRAS	430060	27		1	9	01	01	RUA DOS COQUEIROS		PARQUE DOS MAIAS			155	3	1	2	3	F	08	09		1015		2			99	99		2013								1/20/2013	13863426	2	VITORIA ISABELLE DOS SANTOS	1	2232081
50	1	2232081	TRES FIGUEIRAS			TRES FIGUEIRAS	430060	29		1	3	00	00	ACESSO 01				MORADA DO SOL	194	1	1	1	2	F	08	08		1130		2			99	99		2011								12/7/2011	17469673	2	ANA RUBIA ANTUNES DUARTE	5
51	1	2232081	TRES FIGUEIRAS			TRES FIGUEIRAS	430060	25		1	4	00	00	RUA DAS CAMELIAS		BOM JESUS			179	2	1	2	2	M	08	08	1	1170		2			3	4		2010								11/8/2010
52	1	2232081	TRES FIGUEIRAS			TRES FIGUEIRAS	430060	34		2	2	03	01	RUA PALMERINHA		MARIO QUINTANA			194	5	1	1	3	M	09	10		1700		2			99	99		2012								6/13/2012
53	1	2232081	TR�S FIGUEIRAS			TR�S FIGUEIRAS	430060	33		1	3	05	00	TV PANTANAL		PARQUE SANTA FE			194	5	1	1	1	F	04	09	4	1765		2			99	99		2007								11/9/2007
54	1	2232081	TRES FIGUEIRAS			TRES FIGUEIRAS	430060	29		1	3	06	00	RUA DOS MAIAS		RUBEM BERTA			165	4	1	2	2	M	08	09	1	1840		2			5	3		2011								3/16/2011
55	1	2232081	TRES FIGUEIRAS			TRES FIGUEIRAS	430060	29		1	4	00	00	RUA LOTEAMENTO DESTRE		SARANDI			194	4	1	2	4	F	09	10	1	2020		2			99	99		2009								1/15/2009
56	1	2232081	TRES FIGUEIRAS			TRES FIGUEIRAS	430060	19		1	4	00	00	RUA HUMBERTINA GONCALVES					155	4	1	2	3	F	08	09	4	2020		2			5	3		2009								12/13/2009
57	1	2232081	TRES FIGUEIRAS			TRES FIGUEIRAS	430060	17		1	3	00	00	RUA 13					194	5	1	1	1	F	09	09	4	2110		2			99	99		2009								2/14/2009
58	1	2232081	TRES FIGUEIRAS			TRES FIGUEIRAS	430060	25		1	4	00	01	ANTONIO SEVERINO				RUBEM BERTA	155	4	1	1	3	M	09	09		2135		2			14	3		2015			430060		431490		MRS4300600001	2/24/2015
59	1	2232081	TRES FIGUEIRAS			TRES FIGUEIRAS	430060	21		1	3	01	00	RUA NILZO SANTANA VIEIRA		RUBEM BERTA			155	5	1	2	3	M	10	10	2	2205		2			14	3		2010								3/24/2010
60	1	2232081	TRES FIGUEIRAS			TRES FIGUEIRAS	430060	40		1	3	05	02	RUA FAUSTINO					194	4	1	1	2	M	09	09		2250		2			99	99		2011								7/21/2011
61	1	2232081	TRES FIGUEIRAS			TRES FIGUEIRAS	430060	15		1	3	00	00	RUA SEIS DE NOVEMBRO			91270320	PROTASIO ALVES	188	5	1	1	3	M	09	09		2270		2			6	4		2016			430060		431490		MRS4300600001	6/17/2016
62	1	2232081	TRES FIGUEIRAS			TRES FIGUEIRAS	430060	19		1	3	00	00	RUA ALFREDO CHAVES					194	5	1	1	4	F	09	10		2309		2			99	99		2011								9/23/2011
63	1	2232081	TRES FIGUEIRAS			TRES FIGUEIRAS	430060	23		2	4	00	00	RUA STRINGHINI					100	4	1	2	4	F	09	09	1	2405		2			8	8		2009								5/5/2009
64	1	2232081	TRES FIGUEIRAS			TRES FIGUEIRAS	430060	34		1	4	01	00	RUA BERNARDINO SILVEIRA DE AMORIM		RUBEM BERTA			155	5	1	2	4	M	09	09		2420		2			5	3		2011								2/11/2011
65	1	2232081	TRES FIGUEIRAS			TRES FIGUEIRAS	430060	19		1	2	00	01	RUA DOS MAIAS		RUBEM BERTA			155	5	1	1	4	F	09	10		2430		2			5	3		2014								10/3/2014
66	1	2232081	TRES FIGUEIRAS			TRES FIGUEIRAS	430060	37		1	2	04	01	RUA TANCREDO NEVES					181	4	1	2	2	M	08	08		2475		2			1	2		2014								6/12/2014
67	1	2232081	TRES FIGUEIRAS			TRES FIGUEIRAS	430060	30		1	4	02	02	RUA DOS ANDRADAS		14			115	3	1	1	1	F	08	09		2490		2			16	1		2013								8/3/2013
68	1	2232081	TRES FIGUEIRAS			TRES FIGUEIRAS	430060	19		1	4	02	00	RUA PERICLES SIMOES FERREIRA		ABERTA DOS MORROS			199	4	1	1	4	M	08	09		2500		2			99	99		2014								8/9/2014
69	1	2232081	TRES FIGUEIRAS			TRES FIGUEIRAS	430060	14		1	3	00	00	RUA ACESSO J		RUBEM BERTA			155	5	1	1	4	M	09	09		2515		2			99	99		2013								5/9/2013
70	1	2232081	TRES FIGUEIRAS			TRES FIGUEIRAS	430060	18		1	3	01	00	2 DE OUTUBRO		PASSO DAS PEDRAS			147	5	1	1	2	F	09	10		2515		2			14	3		2015			430060		431490		MRS4300600001	11/22/2015
71	1	2232081	TRES FIGUEIRAS			TRES FIGUEIRAS	430060	40		1	4	02	01	RUA HERMES PEREIRA DE SOUZA					155	5	1	1	2	F	09	10		2550		2			14	3		2014								5/8/2014
72	1	2232081	TRES FIGUEIRAS			TRES FIGUEIRAS	430060	17		1	4	00	00	RUA DOUTOR VARGAS NETO				PROTASIO ALVES	152	5	1	1	4	M	09	10		2550		2			14	3		2015			430060		431490		MRS4300600001	8/18/2015
73	1	2232081	TRES FIGUEIRAS			TRES FIGUEIRAS	430060	22		1	2	02	00	RUA ESTRADA SAO CAETANO		LAMI			134	5	1	1	3	F	09	09	4	2570		2			13	8		2010								5/15/2010
74	1	2232081	TRES FIGUEIRAS			TRES FIGUEIRAS	430060	21		1	3	00	01	RUA JOSE FERREIRA JARDIM		SARANDI			194	5	1	1	3	F	10	10		2570		2			5	3		2012								6/4/2012
75	1	2232081	TRES FIGUEIRAS			TRES FIGUEIRAS	430060	27		1	2	04	00	RUA 13 DE SETEMBRO		RUBEM BERTA			155	4	1	1	1	M	09	10	1	2600		2			14	3		2009								7/2/2009
76	1	2232081	RUA E			TR�S FIGUEIRAS	430060	31		1	3	03	00	RUA VILSON SANTANA VIEIRA		RUBEM BERTA			194	5	1	1	3	F	03	08	1	2610		2			99	99		2007								5/6/2007
77	1	2232081	TRES FIGUEIRAS			TRES FIGUEIRAS	430060	17		1	3	00	01	RUA H1		MARIO QUINTANA			188	4	1	1	3	F	10	10		2620		2			6	4		2014								5/12/2014
78	1	2232081	TR�S FIGUEIRAS			TR�S FIGUEIRAS	430060	28		1	3	04	00						194	5	1	2	4	F	09	09	1	2630		2			99	99		2008								9/7/2008
79	1	2232081	TRES FIGUEIRAS			TRES FIGUEIRAS	430060	21		1	4	00	00	RUA IVOTI					194	5	1	2	4	F	09	10		2630		2			99	99		2011								10/9/2011
80	1	2232081	TRES FIGUEIRAS			TRES FIGUEIRAS	430060	17		1	3	00	00	RUA MOROTI BAUDUINO		PARQUE DOS MAYAS			155	5	1	1	4	M	04	08	4	2640		2			14	3		2011								3/17/2011
81	1	2232081	TRES FIGUEIRAS			TRES FIGUEIRAS	430060	30		1	3	05	04	RUA 12 RECANTO DOS SABIAS		TIMBAUVA			194	4	1	1	2	M	09	09		2655		2			99	99		2013								7/31/2013
82	1	2232081	TRES FIGUEIRAS			TRES FIGUEIRAS	430060	19		1	3	01	00	RUA IRMAO FAUSTINO JOAO		RUBEM BERTA			155	4	1	1	1	M	08	09		2665		2			6	4		2011								1/31/2011
83	1	2232081	TRES FIGUEIRAS			TRES FIGUEIRAS	430060	23		1	3	02	00	RUA SEIS		TIMBAUVA			188	5	1	1	3	M	10	10		2680		2			6	4		2012								10/27/2012
84	1	2232081	TRES FIGUEIRAS			TRES FIGUEIRAS	430060	39		1	3	02	01	RUA RICARDO DOMINGUES		RUBEM BERTA			155	5	1	1	3	M	07	09		2680		2			5	3		2012								10/28/2012
85	1	2232081	TRES FIGUEIRAS			TRES FIGUEIRAS	430060	27		1	4	02	02	RUA LYDIA MASCHETTI			91240100	PROTASIO ALVES	152	5	1	1	4	M	09	10		2700		2			14	3		2015			430060		431490		MRS4300600001	8/10/2015
86	1	2232081	TRES FIGUEIRAS			TRES FIGUEIRAS	430060	31		1	4	02	02	RUA DOMINGO RAMOS		RUBEM BERTA			155	5	1	2	4	F	09	09		2735		2			5	3		2013								2/17/2013
87	1	2232081	TRES FIGUEIRAS			TRES FIGUEIRAS	430060	21		2	4	00	00	RUA DIDIA JARDIM PINTO		RUBEM BERTA			155	5	1	2	4	F	08	09		2745		2			5	3		2011								5/24/2011
88	1	2232081	TRES FIGUEIRAS			TRES FIGUEIRAS	430060	32		1	3	08	00	RUA DOS MAIAS		RUBEM BERTA			165	5	1	1	2	M	09	10		2750		2			5	3		2014								5/14/2014
89	1	2232081	TRES FIGUEIRAS			TRES FIGUEIRAS	430060	17		1	3	00	00	RUA DONA CRISTINA		CRISTAL			119	4	1	1	3	F	09	10		2770		2			10	5		2014								5/10/2014
90	1	2232081	TRES FIGUEIRAS			TRES FIGUEIRAS	430060	29		2	5	01	01	RUA AUGUSTO THIESSEN					155	2	1	1	3	M	10	10		2775		2			14	3		2013								6/13/2013
91	1	2232081	TRES FIGUEIRAS			TRES FIGUEIRAS	430060	17		1	3	00	00	BALTAZAR DE OLIVEIRA GARCIA				SAO FRANCISCO	174	5	1	1	4	M	08	09		2780		2			2	2		2015			430060		431490		MRS4300600001	10/26/2015
92	1	2232081	TRES FIGUEIRAS			TRES FIGUEIRAS	430060	28		1	3	05	02	BECO DIAS				RUBEM BERTA	155	5	1	1	2	M	10	10		2785		2			99	99		2014								11/23/2014
93	1	2232081	TRES FIGUEIRAS			TRES FIGUEIRAS	430060	22		1	3	00	00	TREZE DE SETEMBRO			91250530	RUBEM BERTA	155	5	1	2	4	M	09	10		2785		2			14	3		2016			430060		431490		MRS4300600001	8/14/2016
94	1	2232081	TRES FIGUEIRAS			TRES FIGUEIRAS	430060	23		1	4	00	00	MARTIM FELIX BERTA				RUBEM BERTA	155	5	1	1	4	M	03	09		2790		2			14	3		2015			430060		431490		MRS4300600001	4/25/2015
95	1	2232081	TRES FIGUEIRAS			TRES FIGUEIRAS	430060	16		1	3	00	00	ANTONIO SEVERINO				RUBEM BERTA	155	4	1	1	2	F	06	07		2795		2			6	4		2016			430060		431490		MRS4300600001	5/22/2016
96	1	2232081	TRES FIGUEIRAS			TRES FIGUEIRAS	430060	25		1	4	00	00	RUA FRANCISCO GALECKI		107 PARQUE DOS MAIAS			155	5	1	1	4	F	09	09	1	2805		2			5	3		2010								6/8/2010
97	1	2232081	TRES FIGUEIRAS			TRES FIGUEIRAS	430060	18		1	3	00	00	RUA D				RUBEM BERTA	155	5	1	1	4	F	08	09		2815		2			99	99		2014								12/7/2014
98	1	2232081	TRES FIGUEIRAS			TRES FIGUEIRAS	430060	28		1	4	02	00	AVENIDA CEARA					162	4	1	2	3	F	07	08		2835		2			2	2		2016			430060		431490		MRS4300600001	6/1/2016
99	1	2232081	TRES FIGUEIRAS			TRES FIGUEIRAS	430060	17		1	3	00	00	RUA ADERBAL ROCHA DE FRAGA		SARANDI			165	5	1	1	1	F	09	10	1	2845		2			5	3		2009								4/25/2009
100	1	2232081	TR�S FIGUEIRAS			TR�S FIGUEIRAS	430060	22		1	3	01	00	RUA 12					194	5	1	1	4	M	09	10	2	2855		2			99	99		2008								11/14/2008
101	1	2232081	TRES FIGUEIRAS			TRES FIGUEIRAS	430060	37		1	3	03	00	JULIO JOSE LOPES DA SILVA		SAFIRA			188	5	1	2	4	F	07	08		2855		2			6	4		2013								6/18/2013
102	1	2232081	TRES FIGUEIRAS			TRES FIGUEIRAS	430060	25		1	3	02	01	SAO LUIZ GONCALVES				RUBEM BERTA	211	5	1	1	4	M	09	10		2865		2			5	3		2016			430060		431490		MRS4300600001	2/26/2016
103	1	2232081	TRES FIGUEIRAS			TRES FIGUEIRAS	430060	30		1	4	00	00	AV DIQUE					162	5	1	2	3	M	09	10	4	2870		2			2	2		2009								9/23/2009	13851648	2	JOAO VITOR LOPES DA SILVEIRA	1	2237849
104	1	2232081	TRES FIGUEIRAS			TRES FIGUEIRAS	430060	24		1	4	00	00	RUA WILSON SANTANA VIEIRA		RUBEM BERTA			155	5	1	2	2	M	08	09	1	2870		2			14	3		2009								8/11/2009
105	1	2232081	TRES FIGUEIRAS			TRES FIGUEIRAS	430060	21		1	4	01	00	MOROTY BALDWIN MICHEL				RUBEM BERTA	155	5	1	1	4	F	09	09		2875		2			14	3		2014								11/25/2014
106	1	2232081	TRES FIGUEIRAS			TRES FIGUEIRAS	430060	20		1	3	01	02	RUA STA RITA DE CASSIA		ILHA DOS MARINHEIROS			34	5	1	1	1	M	09	09		2880		2			17	2		2013								8/24/2013
107	1	2232081	TR�S FIGUEIRAS			TR�S FIGUEIRAS	430060	36		2	3	06	00	RUA 2067		TIMBAUVA			194	5	1	1	3	F	09	10	2	2885		2			99	99		2008								3/27/2008
108	1	2232081	TRES FIGUEIRAS			TRES FIGUEIRAS	430060	26		1	4	01	00	WILSON DOS SANTOS COSTA				PROTASIO ALVES	194	5	1	2	4	M	09	10		2885		2			99	99		2016			430060		431490		MRS4300600001	5/3/2016
109	1	2232081	TRES FIGUEIRAS			TRES FIGUEIRAS	430060	31		1	4	00	00	AVENIDA BERNARDINO SILVEIRA PASTORISA			91170680	RUBEM BERTA	211	5	1	1	4	F	09	09		2915		2			5	3		2016			430060		431490		MRS4300600001	3/2/2016
110	1	2232081	TRES FIGUEIRAS			TRES FIGUEIRAS	430060	25		2	4	01	00	JOAO ESTEVAM DA SILVA			91170650	RUBEM BERTA	155	5	1	1	4	M	09	10		2920		2			5	3		2015			430060		431490		MRS4300600001	3/11/2015
111	1	2232081	TRES FIGUEIRAS			TRES FIGUEIRAS	430060	17		1	3	00	00	RUA BALTAZAR DE OLIVEIRA GARCIA		RUBEM BERTA			155	5	1	2	3	M	09	09		2940		2			14	3		2011								6/9/2011
112	1	2232081	TRES FIGUEIRAS			TRES FIGUEIRAS	430060	20		1	4	00	00	AVENIDA FRANCISCO TALAIA DE MOURA			91170090	RUBEM BERTA	155	5	1	1	3	M	03	06		2940		2			5	3		2015			430060		431490		MRS4300600001	9/27/2015
113	1	2232081	TRES FIGUEIRAS			TRES FIGUEIRAS	430060	29		1	4	02	00	HILMA KLEIN CARDOSO			91250325	RUBEM BERTA	188	5	1	1	4	F	09	10		2940		2			6	4		2015			430060		431490		MRS4300600001	6/18/2015
114	1	2232081	TRES FIGUEIRAS			TRES FIGUEIRAS	430060	25		1	4	01	00	ILSON VIEIRA SANTANA		BAIRRO RUBEM BERTA			155	5	1	1	4	F	07	08		2950		2			14	3		2013								4/25/2013
115	1	2232081	TRES FIGUEIRAS			TRES FIGUEIRAS	430060	29		1	4	00	00	BERNARDINO SILVEIRA AMORIN				RUBEM BERTA	155	5	1	1	4	M	09	09		2955		2			5	3		2016			430060		431490		MRS4300600001	4/9/2016
116	1	2232081	TRES FIGUEIRAS			TRES FIGUEIRAS	430060	38		1	4	02	00	RUA JOSE HUMBERTO BRANCA		SARANDI			165	5	1	1	3	F	09	09	1	2965		2			99	99		2010								10/17/2010
117	1	2232081	TRES FIGUEIRAS			TRES FIGUEIRAS	430060	34		1	3	05	01	ACESSO B		RUBEM BERTA			155	5	1	1	3	M	09	10		2965		2			99	99		2014								9/18/2014
118	1	2232081	TRES FIGUEIRAS			TRES FIGUEIRAS	430060	32		1	3	02	01	PRIMAVERA			91140290	SARANDI	165	5	1	2	3	F	09	10		2970		2			5	3		2016			430060		431490		MRS4300600001	2/22/2016
119	1	2232081	TRES FIGUEIRAS			TRES FIGUEIRAS	430060	19		1	3	00	00	RUA TIMBAUVA		RECANTO DOS SABIAS			188	5	1	1	1	M	10	10	2	2980		2			6	4		2010								8/5/2010
120	1	2232081	TRES FIGUEIRAS			TRES FIGUEIRAS	430060	28		1	3	09	00	RUA ACESSO DOS LIRIOS		C			158	5	1	1	2	F	09	09	4	2990		2			10	5		2009								1/23/2009
121	1	2232081	TRES FIGUEIRAS			TRES FIGUEIRAS	430060	30		1	3	00	08	RUA MORRO ANTERA		SAFIRA			194	5	1	1	3	F	09	09		3000		2			99	99		2011								1/17/2011
122	1	2232081	TRES FIGUEIRAS			TRES FIGUEIRAS	430060	27		1	4	01	00	FRANCISCO GALECKI		401	91170550	RUBEM BERTA	155	5	1	1	4	M	09	09		3000		2			5	3		2016			430060		431490		MRS4300600001	7/16/2016
123	1	2232081	TR�S FIGUEIRAS			TR�S FIGUEIRAS	430060	21		1	4	01	01	RUA GEN SADI CAHER FISCHER		ACESSO 2 SANTA FE			194	5	1	2	4	M	09	10	4	3005		2			99	99		2007								8/31/2007
124	1	2232081	TRES FIGUEIRAS			TRES FIGUEIRAS	430060	20		1	4	00	00	RUA DONA TEODORA		HUMAITA			181	4	1	1	4	M	09	10		3005		2			1	2		2013								3/10/2013
125	3		RUA FREDERICO DIHL			BELA VISTA	430060	28		1	4	02	00	RUA DELMAR ROCHA		RUBEM BERTA			155	5	1	1	4	F	09	10		3020		2			14	3		2011								2/9/2011
126	1	2232081	TRES FIGUEIRAS			TRES FIGUEIRAS	430060	21		5	3	02	00	RUA 2		BAIRRO TIMBAUVA			188	5	1	1	3	F	09	10		3025		2			6	4		2012								12/29/2012
127	1	2232081	TR�S FIGUEIRAS			TR�S FIGUEIRAS	430060	26		1	4	01	00	R ALCEBIADES ANTONIO DOS SANTOS		18			143	5	1	1	3	F	09	10	4	3060		2			12	6		2008								12/25/2008
128	1	2232081	TRES FIGUEIRAS			TRES FIGUEIRAS	430060	26		9	4	02	00	RUA ARIZONA					165	6	1	1	3	M	08	09		3060		2			14	3		2011								2/6/2011
129	1	2232081	TRES FIGUEIRAS			TRES FIGUEIRAS	430060	24		1	4	01	00	MANOEL JOAO MARTINS			91160400	RUBEM BERTA	155	5	1	1	4	F	07	08		3060		2			5	3		2015			430060		431490		MRS4300600001	2/22/2015
130	1	2232081	TRES FIGUEIRAS			TRES FIGUEIRAS	430060	32		1	3	02	00	RUA ACENO II		PARQUE DOS MAIAS			194	5	1	1	1	M	09	10	2	3065		2			99	99		2009								1/6/2009
131	1	2232081	TRES FIGUEIRAS			TRES FIGUEIRAS	430060	17		5	3	00	00	RUA MARTINS FELIX BERTA					155	5	1	1	3	M	09	09		3065		2			14	3		2011								10/23/2011
132	1	2232081	TRES FIGUEIRAS			TRES FIGUEIRAS	430060	19		1	4	00	00	RUA ISAC ACO			91170071	RUBEM BERTA	155	5	1	1	4	F	09	09		3065		2			5	3		2015			430060		431490		MRS4300600001	4/20/2015
133	1	2232081	TRES FIGUEIRAS			TRES FIGUEIRAS	430060	34		1	4	01	00	AFFONSO PAULO FEIJO				SARANDI	165	5	1	2	4	M	07	09		3065		2			5	3		2015			430060		431490		MRS4300600001	4/25/2015
134	1	2232081	TRES FIGUEIRAS			TRES FIGUEIRAS	430060	31		1	4	07	00	RUA DOS MAIAS		RUBEM BERTA			165	5	1	1	4	F	09	09		3080		2			5	3		2013								1/30/2013
135	1	2232081	TRES FIGUEIRAS			TRES FIGUEIRAS	430060	21		1	4	01	00	RUA DOS MAIAS			91170200	RUBEM BERTA	194	5	1	1	3	F	10	10		3090		2			5	3		2016			430060		431490		MRS4300600001	3/20/2016
136	1	2232081	TRES FIGUEIRAS			TRES FIGUEIRAS	430060	21		1	4	00	00	CARMELITA GRIIPE		307		RUBEM BERTA	155	5	1	1	4	M	07	09	4	3110		2			5	3		2010								11/11/2010
137	1	2232081	TRES FIGUEIRAS			TRES FIGUEIRAS	430060	39		1	4	04	00	RUA WOLFRAM METZLER		RUBEM BERTA			155	5	1	1	1	M	10	10		3120		2			14	3		2013								11/11/2013
138	3						430060	32		1	4	03	00	R TREZE DE SETEMBRO		ALEXANDRINA			155	5	1	1	3	M			1	3130		2			14	3		2008								1/30/2008
139	1	2232081	TRES FIGUEIRAS			TRES FIGUEIRAS	430060	31		1	4	02	00	RUA PAULINO BARCELOS GONCALVES		RUBEM BERTA			194	5	1	1	1	M	09	09		3130		2			99	99		2012								3/14/2012
140	1	2232081	TRES FIGUEIRAS			TRES FIGUEIRAS	430060	22		1	4	00	00	RUA DAS ARAUCARIAS				MARIO QUINTANA	188	5	1	1	3	M	09	10		3130		2			6	4		2016			430060		431490		MRS4300600001	11/17/2016
141	1	2232081	TRES FIGUEIRAS			TRES FIGUEIRAS	430060	30		1	3	04	00	RUA ANTONIO SEVERINO					155	5	1	1	1	M	09	10	1	3135		2			14	3		2009								6/25/2009
142	1	2232081	TRES FIGUEIRAS			TRES FIGUEIRAS	430060	16		1	3	00	00	RUA DOIS IRMAOS				PROTASIO ALVES	188	5	1	1	3	F	06	10		3145		2			6	4		2015			430060		431490		MRS4300600001	4/27/2015
143	1	2232081	TRES FIGUEIRAS			TRES FIGUEIRAS	430060	24		1	4	01	00	JOAO FERREIRA JARDIM		RUBEM BERTA			155	5	1	2	4	F	06	08		3155		2			14	3		2013								6/18/2013
144	1	2232081	TRES FIGUEIRAS			TRES FIGUEIRAS	430060	20		1	3	00	00	RUA SANTA MARIA			91520690	RUBEM BERTA	201	5	1	2	3	M	10	10		3155		2			14	3		2016			430060		431490		MRS4300600001	5/21/2016
145	1	2232081	TRES FIGUEIRAS			TRES FIGUEIRAS	430060	16		1	3	00	00	RUA OITO		TIMBAUVA			188	5	1	1	4	M	09	09		3170		2			6	4		2014								3/21/2014
146	1	2232081	TRES FIGUEIRAS			TRES FIGUEIRAS	430060	24		1	3	02	00	JACI CLOFFITI MILANES		NOVA GLEBA			155	5	1	1	1	M	10	10		3180		2			5	3		2012								9/10/2012
147	1	2232081	TRES FIGUEIRAS			TRES FIGUEIRAS	430060	18		1	4	00	00	EUCHARES SOARES DA SILVA				SARANDI	165	5	1	1	4	F	09	09		3185		2			14	3		2014								12/28/2014
148	1	2232081	TRES FIGUEIRAS			TRES FIGUEIRAS	430060	24		1	3	04	00	RUA 12 DE SETEMBRO					162	5	1	1	1	F	09	10	2	3195		2			2	2		2009								3/10/2009
149	1	2232081	TRES FIGUEIRAS			TRES FIGUEIRAS	430060	16		1	4	00	00	RUA RICARDO BELIZARIO DA SILVA					188	5	1	1	3	M	09	09		3195		2			6	4		2013								1/24/2013
150	1	2232081	TRES FIGUEIRAS			TRES FIGUEIRAS	430060	30		1	4	02	00	CORONEL WALDOMIRO EIFLES			91253084	MARIO QUINTANA	188	5	1	1	4	F	09	10		3205		2			6	4		2016			430060		431490		MRS4300600001	9/20/2016
151	1	2232081	TRES FIGUEIRAS			TRES FIGUEIRAS	430060	19		1	3	00	00	RUA ACENO		B1			194	5	1	2	4	F	07	08		3215		2			99	99		2011								10/14/2011
152	1	2232081	TR�S FIGUEIRAS			TR�S FIGUEIRAS	430060	27		1	3	04	00	RECANTO DO SABIA					194	5	1	2	4	F	09	09	1	3225		2			99	99		2008								10/28/2008
153	1	2232081	TRES FIGUEIRAS			TRES FIGUEIRAS	430060	26		1	4	02	00	RUA QUATORZE DE MAIO					165	5	1	1	3	M	08	09		3230		2			5	3		2011								8/9/2011
154	1	2232081	TRES FIGUEIRAS			TRES FIGUEIRAS	430060	25		1	4	01	00	RUA EUCLIDES GONCALVES PEREIRA		RUBEM BERTA			155	4	1	1	3	F	08	09		3230		2			14	3		2014								5/6/2014
155	1	2232081	TRES FIGUEIRAS			TRES FIGUEIRAS	430060	37		1	4	02	00	AVENIDA MAJOR MANOEL MONTEIRO			91170570	RUBEM BERTA	155	5	1	2	4	F	08	09		3235		2			5	3		2016			430060		431490		MRS4300600001	4/6/2016
156	1	2232081	TRES FIGUEIRAS			TRES FIGUEIRAS	430060	20		1	4	00	00	RUA ACESSO CINCO				RUBEM BERTA	155	5	1	1	3	M	09	09		3240		2			99	99		2015			430060		431490		MRS4300600001	10/13/2015
157	1	2232081	TRES FIGUEIRAS			TRES FIGUEIRAS	430060	29		1	4	02	00	PEDRO AURELIO BARTH			94225070	ITU SABARA	131	5	1	1	4	F	09	10		3250		2			14	3		2014								11/20/2014
158	1	2232081	TRES FIGUEIRAS			TRES FIGUEIRAS	430060	29		1	3	05	00	ESTRADA ANTONIO SEVERINO			91250330	RUBEM BERTA	155	5	1	1	4	M	09	10		3250		2			6	4		2016			430060		431490		MRS4300600001	9/9/2016
159	1	2232081	TRES FIGUEIRAS			TRES FIGUEIRAS	430060	21		1	4	00	00	RUA SANTA ROSA DE LIMA					155	5	1	1	4	M	09	09		3260		2			5	3		2013								12/11/2013
160	1	2232081	TRES FIGUEIRAS			TRES FIGUEIRAS	430060	33		2	4	03	01	RUA DOS MAIAS		RUBEM BERTA			155	5	1	1	4	F	09	10		3275		2			5	3		2012								4/3/2012
161	1	2232081	TRES FIGUEIRAS			TRES FIGUEIRAS	430060	26		1	4	02	00	ARGENTINA FLORES DA ROSA		RUBEM BERTA			155	5	1	2	4	F	10	10		3275		2			5	3		2015			430060		431490		MRS4300600001	11/24/2015
162	1	2232081	TRES FIGUEIRAS			TRES FIGUEIRAS	430060	17		1	3	00	00	RUA COQUEIROS				194	194	5	1	2	4	M	09	10		3280		2			99	99		2013								12/27/2013
163	1	2232081	TR�S FIGUEIRAS			TR�S FIGUEIRAS	430060	14		1	3	00	00	R DOMENICO FEOLI					155	5	1	1	2	F	09	10	4	3285		2			14	3		2008								7/7/2008
164	1	2232081	TRES FIGUEIRAS			TRES FIGUEIRAS	430060	21		1	4	01	00	RUA DOIS MIL E SESSENTA E SEIS		TIMBAUVA			188	5	1	1	4	F	09	09		3320		2			6	4		2012								10/23/2012
165	1	2232081	TRES FIGUEIRAS			TRES FIGUEIRAS	430060	30		1	4	01	01	DOMENICO FIOLE		RUBEM BERTA			155	5	1	1	4	M	09	09		3345		2			14	3		2013								5/20/2013
166	1	2232081	TRES FIGUEIRAS			TRES FIGUEIRAS	430060	17		1	4			RUA RUBEM BERTA		RUBEM BERTA			155	5	1	1	3	M	09	10		3350		2			99	99		2014								6/29/2014
167	1	2232081	TRES FIGUEIRAS			TRES FIGUEIRAS	430060	36		1	4	02	00	IVO NICOLAU ANTINOLFI			91170110	RUBEM BERTA	155	5	1	1	4	M	10	10		3350		2			5	3		2015			430060		431490		MRS4300600001	5/19/2015
168	1	2232081	TRES FIGUEIRAS			TRES FIGUEIRAS	430060	25		1	4	00	00	RUA BALTAZAR DE OLIVEIRA GARCIA				RUBEM BERTA	155	5	1	1	1	M	08	09		3350		2			14	3		2015			430060		431490		MRS4300600001	12/20/2015
169	1	2232081	TRES FIGUEIRAS			TRES FIGUEIRAS	430060	20		1	4	00	00	RUA WILSON SANTANA VIEIRA		FATIMA			155	5	1	1	4	M	09	10	1	3355		2			14	3		2009								12/6/2009
170	1	2232081	TRES FIGUEIRAS			TRES FIGUEIRAS	430060	20		1	4	00	00	BERNARDINO SILVEIRA DE AMORIM			91170680	RUBEM BERTA	155	5	1	1	4	M	09	10		3360		2			5	3		2015			430060		431490		MRS4300600001	6/7/2015
171	1	2232081	TRES FIGUEIRAS			TRES FIGUEIRAS	430060	27		1	4	01	00	CARLOS ESTEVAO			91240000	PROTASIO ALVES	206	5	1	1	2	M	08	09		3360		2			14	3		2016			430060		431490		MRS4300600001	6/24/2016
172	1	2232081	TRES FIGUEIRAS			TRES FIGUEIRAS	430060	22		1	4	02	00	RUA PIRATINI DE MORAIS					165	5	1	2	3	M	10	10		3370		2			5	3		2014								9/8/2014
173	1	2232081	TR�S FIGUEIRAS			TR�S FIGUEIRAS	430060	20		1	4	00	00	R SADI NEJAR		COSTA E SILVA			165	5	1	2	4	M	09	10	1	3375		2			14	3		2008								1/10/2008
174	1	2232081	TRES FIGUEIRAS			TRES FIGUEIRAS	430060	18		1	3	01	00	RUA JOSE GUINIMBERG					194	5	1	2	4	M	08	09		3390		2			99	99		2011								6/3/2011
175	1	2232081	TRES FIGUEIRAS			TRES FIGUEIRAS	430060	22		1	4	01	00	ARROIO FEIJO				MARIO QUINTANA	155	5	1	2	4	M	04	08		3390		2			6	4		2015			430060		431490		MRS4300600001	5/15/2015
176	1	2232081	TRES FIGUEIRAS			TRES FIGUEIRAS	430060	25		1	4	01	00	RUA DANTE ANGELO PILLA					155	5	1	1	4	F	08	09		3420		2			14	3		2014								6/14/2014
177	1	2232081	TRES FIGUEIRAS			TRES FIGUEIRAS	430060	19		1	4	00	00	DOM HELDER CAMARA			91160630	RUBEM BERTA	155	5	1	1	4	F	10	10		3430		2			5	3		2015			430060		431490		MRS4300600001	12/5/2015
178	1	2232081	TRES FIGUEIRAS			TRES FIGUEIRAS	430060	21		1	3	02	00	RUA RECANTO DO SABIA		TIMBAUVA			188	5	1	1	3	M	09	09	1	3440		2			6	4		2010								8/10/2010
179	1	2232081	TRES FIGUEIRAS			TRES FIGUEIRAS	430060	30		2	4	01	00	RUA ITIBERE DE MOURA					147	5	1	2	4	M	10	10		3445		2			14	3		2012								1/23/2012
180	1	2232081	TRES FIGUEIRAS			TRES FIGUEIRAS	430060	21		1	4	01	00	RUA CONQUISTADORA		RUBEM BERTA			155	5	1	2	4	M	10	10		3445		2			14	3		2014								11/6/2014
181	1	2232081	TRES FIGUEIRAS			TRES FIGUEIRAS	430060	21		1	3	00	00	RUA TREZE DE SETEMBRO		RUBEM BERTA			155	5	1	1	4	M	08	09		3450		2			14	3		2014								8/1/2014
182	1	2232081	TRES FIGUEIRAS			TRES FIGUEIRAS	430060	23		1	4	01	00	RICARDO BELISARIO DA SILVA				MARIO QUINTANA	188	5	1	1	3	M	06	08		3450		2			6	4		2015			430060		431490		MRS4300600001	8/23/2015
183	1	2232081	TRES FIGUEIRAS			TRES FIGUEIRAS	430060	21		1	3	02	00	WILSON SANT ANNA VIEIRA		02	91180140	RUBEM BERTA	155	5	1	1	3	F	09	09		3450		2			14	3		2015			430060		431490		MRS4300600001	3/18/2015
184	1	2232081	TRES FIGUEIRAS			TRES FIGUEIRAS	430060	30		1	4	01	00	RUA PAULINO					199	5	1	1	4	M	09	09		3455		2			99	99		2014								10/28/2014
185	1	2232081	TR�S FIGUEIRAS			TR�S FIGUEIRAS	430060	33		4	5	00	00	RUA SALVADOR FRANCA		79			194	5	1	2	4	M	09	10	1	3470		2			99	99		2007								12/28/2007
186	1	2232081	TRES FIGUEIRAS			TRES FIGUEIRAS	430060	21		1	3	02	00	RUA PADRE NOBREGA			90830640		158	5	1	1	3	F	09	10		3470		2			11	5		2016			430060		431490		MRS4300600001	4/28/2016
187	1	2232081	TRES FIGUEIRAS			TRES FIGUEIRAS	430060	17		1	3	00	00	RUA VALMERI ANTUNES		RUBEM BERTA			152	5	1	1	4	M	09	09		3475		2			3	4		2013								7/31/2013
188	1	2232081	TRES FIGUEIRAS			TRES FIGUEIRAS	430060	39		1	5	01	00	RUA SEIS DE NOVEMBRO		MARIO QUINTANA			188	5	1	1	4	M	10	10	1	3480		2			6	4		2011								3/30/2011
189	1	2232081	TRES FIGUEIRAS			TRES FIGUEIRAS	430060	31		2	2	07	00	RUA ADELINO FERREIRA JARDIM		RUBEM BERTA			155	5	1	1	2	M	09	10		3495		2			14	3		2013								8/22/2013
190	1	2232081	TRES FIGUEIRAS			TRES FIGUEIRAS	430060	32		1	4	00	00	RUA DEOCLECIO PEREIRA		FLORESTA			184	5	1	1	4	M	08	09		3495		2			2	2		2013								12/30/2013
191	1	2232081	TRES FIGUEIRAS			TRES FIGUEIRAS	430060	26		1	3	03	02	PRIMAVERA				SARANDI	165	5	1	1	4	M	09	10		3510		2			5	3		2016			430060		431490		MRS4300600001	4/13/2016
192	1	2232081	TRES FIGUEIRAS			TRES FIGUEIRAS	430060	15		1	4	00	00	ANA AURARCI DO AMARAL LISBOA				PASSO DAS PEDRAS	147	5	1	1	4	F	08	09		3520		2			14	3		2015			430060		431490		MRS4300600001	8/27/2015
193	1	2232081	TRES FIGUEIRAS			TRES FIGUEIRAS	430060	19		1	4	00	00	ACESSO J1		SANTA ROSA			155	5	1	1	4	F	09	09		3540		2			99	99		2013								4/28/2013
194	1	2232081	TRES FIGUEIRAS			TRES FIGUEIRAS	430060	18		1	3	00	00	AVENIDA ARROIO FEIJO				MARIO QUINTANA	155	5	1	1	4	F	09	10		3540		2			6	4		2016			430060		431490		MRS4300600001	1/28/2016
195	1	2232081	TRES FIGUEIRAS			TRES FIGUEIRAS	430060	19		1	3	01	00	RUA H			91180000	RUBEM BERTA	155	5	1	1	3	M	09	09		3545		2			99	99		2016			430060		431490		MRS4300600001	9/15/2016
196	1	2232081	TR�S FIGUEIRAS			TR�S FIGUEIRAS	430060	40		2	3	05	00	RUA 03		RUBEM BERTA			194	5	1	1	3	M	09	10	1	3550		2			99	99		2008								3/20/2008
197	1	2232081	RUA E			TR�S FIGUEIRAS	430060	25		1	4	05	00	RUA RECANTO DO SABIA					194	5	1	2	3	F	09	10	4	3550		2			99	99		2007								6/27/2007
198	1	2232081	TRES FIGUEIRAS			TRES FIGUEIRAS	430060	34		1	4	02	00	CARMELITA GRIPPI		AP 206		PARQUE DOS MAIAS	155	5	1	1	4	F	09	09	1	3560		2			5	3		2010								11/2/2010
199	1	2232081	TRES FIGUEIRAS			TRES FIGUEIRAS	430060	29		1	4	00	00	RUA TANAUI DA SILVA BOEIRA		LOMBA DO PINHEIRO			135	5	1	2	4	M	09	09		3575		2			4	7		2012								6/8/2012
200	1	2232081	TRES FIGUEIRAS			TRES FIGUEIRAS	430060	27		1	5	01	00	RUA VILSON S VIEIRA					155	5	1	1	4	M	09	09	1	3580		2			14	3		2009								9/18/2009
201	1	2232081	TRES FIGUEIRAS			TRES FIGUEIRAS	430060	19		1	4	00	00	WOLFAM METZLER				RUBEM BERTA	155	5	1	1	2	M	08	09		3585		2			14	3		2015			430060		431490		MRS4300600001	5/4/2015
202	1	2232081	TRES FIGUEIRAS			TRES FIGUEIRAS	430060	27		1	4	01	00	RUA GENERAL SAD CATLEN FISCHER		PARQUE SANTA FE			155	5	1	2	4	M	09	09		3590		2			14	3		2014								1/17/2014
203	1	2232081	TRES FIGUEIRAS			TRES FIGUEIRAS	430060	24		1	4	00	00	RUA DOS MAIAS		BAIRRO RUBEM BERTA			155	5	1	1	4	M	09	10		3600		2			5	3		2013								6/6/2013
204	1	2232081	TR�S FIGUEIRAS			TR�S FIGUEIRAS	430060	26		2	2	05	00	AV ARROIO FEIJO		MARIO QUINTANA			188	5	1	1	2	M	09	10	2	3630		2			6	4		2008								5/29/2008
205	1	2232081	TRES FIGUEIRAS			TRES FIGUEIRAS	430060	17		1	3	00	00	RUA TREZE		TIMBAUVA			188	5	1	1	2	M	06	08	1	3630		2			6	4		2010								9/2/2010
206	1	2232081	RUA E			TR�S FIGUEIRAS	430060	17		2	3	00	00	RUA 2		TIMBAUVA 3			194	5	1	1	3	F	09	09	2	3640		2			99	99		2007								6/17/2007
207	1	2232081	TR�S FIGUEIRAS			TR�S FIGUEIRAS	430060	27		1	5	00	00	R PROF ALVARO BARCELLOS FERREIRA		SANTA FE			155	5	1	1	4	M	08	09	1	3650		2			14	3		2008								10/8/2008
208	1	2232081	TRES FIGUEIRAS			TRES FIGUEIRAS	430060	21		1	4	00	00	RUA EUCLIDES GONCALVES PEREIRA		RUBEM BERTA			155	5	1	1	4	M	08	09		3675		2			14	3		2014								8/21/2014
209	1	2232081	TRES FIGUEIRAS			TRES FIGUEIRAS	430060	29		1	4	02	00	RUA JOSUE DE CASTRO		SARANDI			165	5	1	1	3	F	09	10		3680		2			5	3		2014								2/18/2014
210	1	2232081	TR�S FIGUEIRAS			TR�S FIGUEIRAS	430060	28		1	2	03	00	AV IRMAO FAUSTINO JOAO					188	5	1	1	3	M	08	09	4	3695		2			14	3		2008								11/6/2008
211	1	2232081	TRES FIGUEIRAS			TRES FIGUEIRAS	430060	16		1	4	00	00	RUA MAJOR MANOEL JOSE MONTEIRO		PARQUE DOS MAIAS			155	5	1	1	3	M	09	10		3700		2			5	3		2013								12/23/2013
212	1	2232081	TR�S FIGUEIRAS			TR�S FIGUEIRAS	430060	27		1	3	02	00	RUA ACESSO H3		RUBEM BERTA			194	5	1	2	4	M	08	09	2	3720		2			99	99		2008								5/14/2008
213	1	2232081	TRES FIGUEIRAS			TRES FIGUEIRAS	430060	17		1	4	00	00	RUA TREZE DE SETEMBRO				RUBEM BERTA	155	5	1	2	4	M	09	10	2	3740		2			14	3		2010								11/21/2010
214	1	2232081	TRES FIGUEIRAS			TRES FIGUEIRAS	430060	26		1	3	02	01	FRANCISCO DE MEDEIROS				SARANDI	165	5	1	1	3	M	10	10		3770		2			5	3		2016			430060		431490		MRS4300600001	3/2/2016
215	1	2232081	TRES FIGUEIRAS			TRES FIGUEIRAS	430060	31		1	3	03	00	ACESSO 04		RUBEM BERTA			155	5	1	1	3	M	09	09	1	3780		2			99	99		2010								4/26/2010
216	1	2232081	TR�S FIGUEIRAS			TR�S FIGUEIRAS	430060	22		1	4	01	00	RUA RECANTO SABIA		RUBEM BERTA			194	5	1	1	4	M	09	09	4	3800		2			99	99		2007								12/13/2007
217	1	2232081	TRES FIGUEIRAS			TRES FIGUEIRAS	430060	35		1	3	05	00	RUA MARIO HAUFMANN		RUBEM BERTA			155	5	1	1	3	F	00	03	2	3815		2			5	3		2009								12/11/2009
218	1	2232081	TRES FIGUEIRAS			TRES FIGUEIRAS	430060	24		1	4	01	01	RUA DOM ELDER CAMARA					155	5	1	1	3	F	09	10		3820		2			5	3		2011								11/5/2011
219	1	2232081	TR�S FIGUEIRAS			TR�S FIGUEIRAS	430060	14		1	2	00	00	RUA RTECANTO DO SABIA		TIMBAUVA			194	5	1	2	4	F	07	08	1	3830		2			99	99		2007								12/26/2007
220	1	2232081	TRES FIGUEIRAS			TRES FIGUEIRAS	430060	25		1	4	00	00	RUAQ ADELINO FERREIRA JARDIM		RUBEM BERTA			155	5	1	2	3	F	10	10		3845		2			14	3		2011								5/2/2011
221	1	2232081	TRES FIGUEIRAS			TRES FIGUEIRAS	430060	27		1	4	01	00	RUA HEITOR DE SOUTO			91140470	SARANDI	211	5	1	1	4	M	09	09		3880		2			5	3		2016			430060		431490		MRS4300600001	9/1/2016
222	1	2232081	TR�S FIGUEIRAS			TR�S FIGUEIRAS	430060	21		2	4	00	00	RUA BALTAZAR DE OLIVEIRA GARCIA		RUBEM BERTA			194	5	1	1	4	M	09	10	1	3895		2			99	99		2007								11/12/2007
223	1	2232081	TRES FIGUEIRAS			TRES FIGUEIRAS	430060	27		1	4	01	00	JOSE BARCELLOS GARCIA				RUBEM BERTA	155	5	1	1	4	M	09	09		3895		2			14	3		2015			430060		431490		MRS4300600001	4/8/2015
224	1	2232081	TRES FIGUEIRAS			TRES FIGUEIRAS	430060	34		4	5	00	01	PAULO RENATO KETZES DE SOUZA			91250554	RUBEM BERTA	155	5	1	1	4	M	08	09		3895		2			14	3		2016			430060		431490		MRS4300600001	5/14/2016
225	1	2232081	TRES FIGUEIRAS			TRES FIGUEIRAS	430060	21		1	4	00	00	RUA PROF OSVALDO AUGUSTO THIESEN		101			155	5	1	1	3	M	08	09		3905		2			14	3		2012								9/22/2012
226	1	2232081	TRES FIGUEIRAS			TRES FIGUEIRAS	430060	21		1	3			SALVADOR DE ROSE			94800000		155	5	1	2	4	M	09	10		3905		2			5	3		2013								5/19/2013
227	1	2232081	TRES FIGUEIRAS			TRES FIGUEIRAS	430060	17		1	3	01	00	RUA MARIO QUINTANA					165	5	1	1	2	F	09	10		3920		2			5	3		2013								8/22/2013
228	1	2232081	TRES FIGUEIRAS			TRES FIGUEIRAS	430060	22		1	4	01	00	RUA DA GRACA		101 JARDIM FLORESTA			184	5	1	1	4	M	10	10		3940		2			2	2		2016			430060		431490		MRS4300600001	3/13/2016
229	1	2232081	TR�S FIGUEIRAS			TR�S FIGUEIRAS	430060	22		1	3	01	00	R ADAIL LOPES DA CUNHA					155	5	1	1	4	M	09	09	2	3960		2			5	3		2008								11/19/2008
230	1	2232081	TRES FIGUEIRAS			TRES FIGUEIRAS	430060	32		1	4	02	00	DONA TEODORA		BAIRRO FARRAPOS			180	4	1	1	4	M	10	10		3960		2			1	2		2016			430060		431490		MRS4300600001	5/21/2016
231	1	2232081	TRES FIGUEIRAS			TRES FIGUEIRAS	430060	20		1	4	01	00	RUA INACIO KOOLER		RUBEM BERTA			155	5	1	2	3	M	09	09		3965		2			14	3		2013								1/30/2013
232	1	2232081	TRES FIGUEIRAS			TRES FIGUEIRAS	430060	26		5	4	01	00	RUA AMADEU FAGUNDES DE OLIVEIRA FREITAS		MORRO SANTANA			152	5	1	1	4	M	10	10		3975		2			3	4		2013								10/28/2013
233	1	2232081	TRES FIGUEIRAS			TRES FIGUEIRAS	430060	17		1	3	00	00	RUA ANTONIO FRANCISCO LISBOA		RUBEM BERTA			155	5	1	1	3	M	06	07	1	4010		2			14	3		2010								9/28/2010
234	1	2232081	RUA E			TR�S FIGUEIRAS	430060	30		1	4	01	00	RUA SADY COIEN FISCHER		SANTA FE			194	5	1	2	4	M	09	09	1	4040		2			99	99		2007								5/4/2007
235	1	2232081	TRES FIGUEIRAS			TRES FIGUEIRAS	430060	35		2	3	09	00	RUA ONDINA MACHADO		MARIO QUINTANA			188	5	1	1	3	M	09	10		4040		2			6	4		2014								8/1/2014
236	1	2232081	TRES FIGUEIRAS			TRES FIGUEIRAS	430060	29		2	4	02	00	UM				RUBEM BERTA	155	5	1	2	4	M	04	09		4040		2			99	99		2015			430060		431490		MRS4300600001	4/18/2015
237	1	2232081	TRES FIGUEIRAS			TRES FIGUEIRAS	430060	33		1	4	02	00	RUA OVIDIO MORAES LEAL		RUBEM BERTA			155	5	1	2	4	M	09	09	1	4055		2			14	3		2011								2/15/2011
238	1	2232081	TRES FIGUEIRAS			TRES FIGUEIRAS	430060	23		1	4	03	00	WILSON SANT ANNA VIANA			91180140	RUBEM BERTA	155	5	1	1	3	M	10	10		4080		2			14	3		2016			430060		431490		MRS4300600001	8/28/2016
239	1	2232081	TRES FIGUEIRAS			TRES FIGUEIRAS	430060	22		1	4	00	00	RUA MAX JUNIMAN		103 - HUMAITA			180	5	1	1	4	M	09	10	2	4090		2			1	2		2009								9/21/2009
240	1	2232081	TRES FIGUEIRAS			TRES FIGUEIRAS	430060	35		1	3	06	00	RUA FRAGATA			90220334	MARCILIO DIAS	136	5	1	1	4	F	09	10		4135		2			16	1		2014								12/20/2014
241	1	2232081	TRES FIGUEIRAS			TRES FIGUEIRAS	430060	34		1	4	03	00	RUA OUVIDIO MORAES LOAL		RUBEM BERTA			155	5	1	1	3	M	09	09		4175		2			14	3		2012								7/11/2012
242	1	2232081	TRES FIGUEIRAS			TRES FIGUEIRAS	430060	33		1	2	04	00	RUA ANOTONIO SEVERINO		RUBEM BERTA			155	5	1	1	4	F	09	10		4180		2			14	3		2014								7/22/2014
243	1	2232081	TRES FIGUEIRAS			TRES FIGUEIRAS	430060	26		2	4	01	00	LEONEL BRIZOLA			91310070	RUBEM BERTA	155	5	1	1	4	M	09	10		4200		2			99	99		2015			430060		431490		MRS4300600001	3/7/2015
244	1	2232081	TRES FIGUEIRAS			TRES FIGUEIRAS	430060	18		1	4	01	00	RUA DOMENICO FEOLLI		RUBEM BERTA			155	5	1	2	4	M	08	09		4325		2			14	3		2013								7/31/2013
245	1	2232081	TRES FIGUEIRAS			TRES FIGUEIRAS	430060	36		1	2	05	02	RUA RICARDO BELISARIO DA SILVA				MARIO QUINTANA	188	5	1	1	4	M	08	09		4395		2			6	4		2016			430060		431490		MRS4300600001	5/19/2016
246	1	2232081	TRES FIGUEIRAS			TRES FIGUEIRAS	430060	44		9	4	04	02	RUA CARLOS ESTEVAO		314			152	5	1	2	4	M	07	09		4495		2			14	3		2011								11/2/2011
247	1	2232081	TR�S FIGUEIRAS			TR�S FIGUEIRAS	430060	33		1	3	04	00	RUA KAUFFMAN		RUBEM BERTA			194	5	1	1	2	F	09	10	2	4550		2			99	99		2007								11/25/2007
248	1	2232081	TRES FIGUEIRAS			TRES FIGUEIRAS	430060	28		1	4	01	00	GABRIEL RAMOS		BAIRRO PARTENON	90680650		145	5	1	1	4	M	09	09		4595		2			7	7		2016			430060		431490		MRS4300600001	9/17/2016
249	1	2232081	TRES FIGUEIRAS			TRES FIGUEIRAS	430060	31		1	4	04	00	RUA TREZE DE SETEMBRO					155	4	2	2	2	F	09	09		1640		2			14	3		2011								6/12/2011
250	1	2232081	TRES FIGUEIRAS			TRES FIGUEIRAS	430060	31		1	4	04	00	RUA TREZE DE SETEMBRO					155	4	2	2	2	F	09	09		1910		2			14	3		2011								6/12/2011
251	1	2232081	TRES FIGUEIRAS			TRES FIGUEIRAS	430060	34		1	4	00	00	RUA MARACAIBO		403	91125190	ITU SABARA	205	5	2	2	3	M	08	09		2335		2			14	3		2016			430060		431490		MRS4300600001	1/7/2016
252	1	2232081	TRES FIGUEIRAS			TRES FIGUEIRAS	430060	34		1	4	00	00	RUA MARACAIBO		403	91225190	ITU SABARA	205	5	2	2	3	M	09	10		2690		2			14	3		2016			430060		431490		MRS4300600001	1/7/2016
253	1	0026856	RUA JARDIM S/N		94800000		4300604	25	N	5	3	00	01	AV PLINIO BRASIL MILANO 330		603			105	5	1	1	2	F	09	10	2	2990	N	1	Q699	0020	16	1	86	2004								4/4/2004
254	1	0026856	RUA JARDIM		94800000		4300604	34	N	5	3	07	00	RUA TIMBA�VA		RUBEN BERTA			190	3	1	1	2	M	07	09	1	1800	N	2		0038	99	99	0	2002								5/28/2002
255	1	0026856	RUA JARDIM S/N		94800000		4300604	21	N	2	3	00	00	RUA I		PORTO SECO			194	4	1	2	3	F	02	08	1	2070	N	2		0060	99	99		2004								10/10/2004
256	1	0026856	RUA JARDIM S/N		94800000		4300604	37	N	2	3	07	00	RUA 2		RUBEM BERTA			155	5	1	1	1	F	08	09	1	2070	N	2		0037	99	99		2004								6/27/2004
257	1	0026856	107 X8883019		94800000		4300604	25	N	1	3	01	00	AV BERNARDINO SILVEIRA DE AMORIM 107		PQ.DOS MAIAS			165	4	1	1	2	M	08	09	2	2245	N	2		0023	5	3		2005								4/16/2005
258	1	0026856	RUA JARDIM		94800000		4300604	35	N	2	3	02	99	RUA WOLFRAN METZER		418			190	4	1	2	4	F	08	09	1	2300	N	2		0067	99	99	0	2002								11/21/2002
259	1	0026856	SN X9999999		94800000		4300604	20	N	1	4	01	00	RUA TIMBAUVA SN		RUBEM BERTA			155	5	1	1	2	M	08	09	1	2305	N	2		0058	99	99		2006								11/2/2006
260	1	0026856	RUA JARDIM S/N		94800000		4300604	36	N	1	3	08	02	RUA F		BOM JESUS			179	4	1	2	3	M	05	08	1	2475	N	2		0065	3	4		2004								11/17/2004
261	1	0026856	94 X9999999		94800000		4300604	21	N	5	3	02	01	RUA DIRETRIZ 94 94		RUBEM BERTA			155	5	1	1	4	F	07	09	1	2510	N	2		0045	99	99	0	2006								8/20/2006
262	1	0026856	63 X9999999		94800000		4300604	17	N	1	3	00	00	RUA 2069		TIMBA�VA			155	5	1	1	4	M	09	10	1	2550	N	2		0018	99	99		2005								3/17/2005
263	1	0026856	RUA JARDIM S/N		94800000		4300604	23	N	5	3	01	00	R SENHOR DO BOM FIM 990					165	4	1	1	3	F	08	09	2	2590	N	2		0004	5	3	29	2004								2/1/2004
264	1	0026856	590 X8980195		94800000		4300604	20	N	2	5	00	00	AV EDU LAS-CASAS 590					155	5	1	1	4	F	09	10	1	2595	N	2		0051	14	3		2005								8/30/2005
265	1	0026856	66 X8779191		94800000		4300604	18	N	1	3	00	00	R MARACANA 66		PASSO DAS PEDRAS			147	4	1	1	3	F	07	09	4	2600	N	2		0031	14	3	39	2006								6/3/2006
266	1	0026856	580 X9079021		94800000		4300604	23	N	5	1	03	00	R TREZE DE SETEMBRO 580					155	5	1	1	3	F	08	09	2	2630	N	2		0072	14	3	57	2005								12/19/2005
267	1	0026856	RUA JARDIM S/N		94800000		4300604	16	N	5	3	01	00	R PAULINO AZURENHA 503					145	9	1	1	2	M	08	09	1	2635	N	2		0016	7	7		2003								3/3/2003
268	1	0026856	122 X8978538		94800000		4300604	27	N	2	3	03	00	R DOMENICO FEOLI 122		RUBEM BERTA			155	5	1	1	3	F	10	10	1	2650	N	2		0014	14	3		2005								3/5/2005
269	1	0026856	RUA JARDIM S/N				4300604	20		1	4	02	00	R ORFANOTROFIO 45					158	4	1	1	2	F	08	09	1	2660		2			10	5	0	2001								5/14/2001
270	1	0026856	45 X9079369		94800000		4300604	30	N	2	3	02	00	R DR PAULO SMANIA 45		RUBEM BERTA			155	5	1	1	3	F	09	09	1	2680	N	2		0010	14	3	57	2006								2/23/2006
271	1	0026856	RUA JARDIM S/N		94800000		4300604	21	N	5	3	02	00	R TREZE DE SETEMBRO 580		RUBEM BERTA			155	5	1	1	3	M	08	09	1	2710	N	2		0062	14	3		2003								10/16/2003
272	1	0026856	3 X9999999		94800000		4300604	33	N	1	2	05	00	TIBUAVA/ RUBEM BERTA					155	5	1	1	3	M	09	10	2	2710	N	2		0007	99	99		2005								1/28/2005
273	1	0026856	2 X9999999		94800000		4300604	22	N	1	4	01	00	RUA 2 2 2		PARQUE DOS MAIAS			165	5	1	1	4	M	08	09	1	2715	N	2		0025	99	99	0	2006								5/5/2006
274	1	0026856	RUA JARDIM S/N				4300604	43		5	4	03	01	RUA T BOM JESUS 50					179	5	1	2	1	F	08	09	4	2735		2			3	4	0	2001								12/22/2001
275	1	0026856	RUA JARDIM S/N		94800000		4300604	38	N	2	4	02	00	R WOLFRAM METZLER 450		RUBEM BERTA			155	5	1	2	4	F	09	09	1	2735	N	2		0020	14	3		2003								4/8/2003
276	1	0026856	RUA JARDIM S/N		94800000		4300604	37	N	5	3	03	00	R CYRO DE MIRANDA E SILVA 115		PARQUE DOS MAIAS			155	5	1	1	2	F	09	10	1	2740	N	2		0017	5	3		2003								4/19/2003
277	1	0026856	RUA JARDIM S/N		94800000		4300604	16	N	2	3	00	00	R MADRE PAULINA 31					155	5	1	1	2	F	09	10	1	2780	N	2		0055	14	3	57	2004								9/23/2004
278	1	0026856	26 X9080169		94800000		4300604	23	N	1	5	00	00	R WILSON SANT'ANNA VIEIRA 26					155	5	1	1	4	M	08	09	4	2785	N	2		0004	14	3	57	2006								1/12/2006
279	1	0026856	87 X9999999		94800000		4300604	22	N	1	4	01	00	RUA C 87 87		MARIO QUINTANA			188	5	1	2	4	F	03	07	2	2790	N	2		0044	6	4	0	2006								7/25/2006
280	1	0026856	4080 X8982191		94800000		4300604	18	N	2	4	00	00	AV BERNARDINO SILVEIRA PASTORIZA 4080		PARQUE DOS MAIAS			165	5	1	1	4	F	09	10	2	2800	N	2		0003	5	3	0	2006								1/18/2006
281	1	0026856	RUA JARDIM S/N		94800000		4300604	21	N	2	4	00	00	AV ADELINO FERREIRA JARDIM 440		401			155	5	1	1	4	F	08	09	1	2825	N	2		0072	14	3	7	2004								12/26/2004
282	1	0026856	369 X7864135		94800000		4300604	40	N	1	4	01	00	R DOS CARIJOS 369		ESPIRITO SANTO			122	5	1	2	4	F	02	07	1	2825	N	2		0059	15	6	69	2006								10/31/2006
283	1	0026856	RUA JARDIM		94800000		4300604	20	N	5	4	99	99	RUA OUVIDEO DE MORAES LEAL					190	5	1	1	4	M	09	09	4	2885	N	2		0035	99	99	0	2002								7/16/2002
284	1	0026856	RUA JARDIM		94800000		4300604	16	N	5	3	00	00	RUA RECANTO SABI�		RUBEM BERTA			190	5	1	1	3	M	08	09	2	2895	N	2		0017	99	99	0	2002								3/26/2002
285	1	0026856	RUA JARDIM S/N		94800000		4300604	26	N	5	3	02	00	RUA H		PORTO SECO			190	5	1	1	9	F	08	09	1	2895	N	2		0025	99	99		2003								5/17/2003
286	1	0026856	RUA JARDIM		94800000		4300604	16	N	5	3	00	00	RUA EUCLIDES GON�ALVES		F�TIMA			190	5	1	1	3	F	08	10	1	2930	N	2		0043	99	99	0	2002								7/2/2002
287	1	0026856	184 X9081548		94800000		4300604	19	N	1	4	01	00	R JORGE FURTADO 184		RUBEM BERTA			155	5	1	1	3	M	08	10	1	2940	N	2		0021	5	3	121	2006								4/13/2006
288	1	0026856	RUA JARDIM S/N		94800000		4300604	17	N	5	4	00	00	R EUCLIDES GONCALVES PEREIRA 110		RUBEM BERTA			155	5	1	2	3	F	09	09	1	2950	N	2		0065	14	3		2003								11/25/2003
289	1	0026856	RUA JARDIM S/N		94800000		4300604	15	N	5	3	00	00	RUA 1946 QD.B		RUBEM BERTA			155	5	1	1	3	M	10	10	1	2950	N	2		0016	99	99		2004								3/26/2004
290	1	0026856	RUA JARDIM S/N		94800000		4300604	29	N	5	3	05	00	BC DOS COQUEIROS 1084		PARQUE DOS MAIAS			147	5	1	1	1	F	09	10	2	2960	N	2		0010	14	3		2003								2/27/2003
291	1	0026856	RUA JARDIM S/N		94800000		4300604	36	N	2	5	00	00	R PROF JOAQUIM LOUZADA 193		CAMAQU�			112	5	1	2	4	M	09	10	1	2960	N	2		0067	12	6		2003								12/9/2003
292	1	0026856	RUA JARDIM S/N		94800000		4300604	26	N	1	4	00	00	R DOS MAIAS 107		RUBEM BERTA			165	5	1	1	3	M	09	10	1	2965	N	2		0017	5	3		2003								4/20/2003
293	1	0026856	RUA JARDIM S/N		94800000		4300604	21	N	1	3	02	00	ESTR ANTONIO SEVERINO 46		PORTO ALEGRE			155	5	1	1	2	F	09	10	1	2975	N	2		0021	14	3		2003								5/12/2003
294	1	0026856	4 X9999999		94800000		4300604	24	N	1	3	03	01	RUA TIMBA�VA 4 4		RUBEM BERTA			155	5	1	2	3	M	07	08	1	3010	N	2		0046	99	99	0	2006								9/15/2006
295	1	0026856	RUA JARDIM S/N		94800000		4300604	99	N	9	9	99	99	R DR SALVADOR FRANCA 150					145	5	1	1	9	M	08	09	1	3015	N	2		0077	7	7		2003								1/5/2003
296	1	0026856	RUA JARDIM S/N		94800000		4300604	34	N	5	3	02	00	R WOLFRAM METZLER 450		RUBEM BERTA			155	5	1	1	4	F	09	10	1	3055	N	2		0039	14	3		2003								8/3/2003
297	1	0026856	3 X9999999		94800000		4300604	19	N	2	4	01	00	RUA 3 3 3		RUBEM BERTA			155	5	1	1	1	M	08	09	4	3075	N	2		0013	99	99	0	2006								2/7/2006
298	1	0026856	RUA JARDIM		94800000		4300604	19	N	1	3	01	00	RUA 13 DE SETEMBRO		RUBEM BERTA			190	5	1	1	4	M	08	09	1	3100	N	2		0012	99	99	0	2002								2/25/2002
299	1	0026856	RUA JARDIM S/N		94800000		4300604	22	N	2	2	01	00	AC UM LOT TIMBAUVA 903					188	5	1	1	4	F	09	10	2	3105	N	2		0003	6	4	0	2004								1/5/2004
300	1	0026856	RUA JARDIM S/N		94800000		4300604	22	N	1	3	02	00	R LIBERAL 1239					112	5	1	1	2	F	09	10	1	3130	N	2		0065	12	6	40	2004								11/18/2004
301	1	0026856	861 X9082074		94800000		4300604	15	N	1	3	00	00	R VALDEMAR ALBINO DE ARAUJO 335					155	5	1	2	1	M	09	09	1	3130	N	2		0002	5	3	9	2005								1/7/2005
302	1	0026856	RUA JARDIM S/N		94800000		4300604	38	N	5	5	01	00	R JOAQUIM NABUCO 329					116	5	1	1	3	F	08	09	1	3140	N	2		0017	16	1	86	2004								3/21/2004
303	1	0026856	RUA JARDIM S/N		94800000		4300604	17	N	5	4	99	99	R UNIAO 919					165	5	1	1	4	F	09	10	4	3165	N	2		0016	99	99		2003								3/19/2003
304	1	0026856	RUA JARDIM		94800000		4300604	30	N	5	2	05	00	RUA J		TIMBA�BA			190	5	1	1	4	F	09	10	1	3180	N	2		0003	99	99	0	2002								1/10/2002
305	1	0026856	RUA JARDIM S/N		94800000		4300604	31	N	5	4	06	00	R AQUARELA BRASILEIRA 19					188	5	1	1	2	M	09	10	1	3210	N	2		0027	6	4	75	2004								5/8/2004
306	1	0026856	RUA JARDIM		94800000		4300604	32	N	9	4	02	00	RUA MAIA, 805		RUBEN BERTA			190	5	1	1	2	F	09	10	1	3220	N	2		0029	99	99	0	2002								6/19/2002
307	1	0026856	20 X9999999		94800000		4300604	24	N	1	4	03	00	RUA 20 20 20		M�RIO QUINTANA			188	5	1	1	1	M	09	10	4	3230	N	2		0027	6	4	0	2006								5/15/2006
308	1	0026856	RUA JARDIM S/N		94800000		4300604	25	N	5	5	01	00	R TREZE DE SETEMBRO 411		RUBEM BERTA			155	5	1	1	4	F	09	10	1	3235	N	2		0066	14	3		2003								12/2/2003
309	1	0026856	402 X8978538		94800000		4300604	23	N	1	3	00	00	R DOMENICO FEOLI 402		RUBEM BERTA			155	5	1	1	4	M	10	10	1	3240	N	2		0021	14	3		2005								4/7/2005
310	1	0026856	RUA JARDIM		94800000		4300604	25	N	5	4	01	00	AV MAJOR MANOEL JOSE MONTEIRO				RUBEM BERTA	155	5	1	1	3	F	09	09	2	3245	N	2		0021	2	2	0	2000								1/10/2000
311	1	0026856	RUA JARDIM S/N		94800000		4300604	20	N	5	2	03	00	R SABIA 117		TIMBA�VA			183	5	1	1	3	F	09	10	4	3260	N	2		0002	3	4		2003								1/29/2003
312	1	0026856	RUA JARDIM S/N		94800000		4300604	34	N	5	3	03	00	R DOS MAIAS 1327		PARQUE DOS MAIAS			155	5	1	1	4	M	09	10	1	3260	N	2		0041	5	3		2003								8/12/2003
313	1	0026856	305 X8967226		94800000		4300604	21	N	2	4	00	00	R DA COMUNIDADE 305					135	5	1	1	3	M	09	09	2	3260	N	2		0001	4	7		2005								1/1/2005
314	1	0026856	RUA JARDIM S/N		94800000		4300604	23	N	1	3	01	00	R JOSE MENDES 3		SARANDI			165	5	1	2	4	F	09	10	2	3270	N	2		0038	5	3		2003								7/13/2003
315	1	0026856	RUA JARDIM S/N				4300604	40		2	5	00	00	AV DOS INDUSTRIARIOS 75					146	5	1	2	4	F	09	10	1	3330		2			2	2	50	2001								11/4/2001
316	1	0026856	85 X9080193		94800000		4300604	23	N	1	4	01	00	R HORACIO VAZ PINHEIRO 85		RUBEM BERTA			155	5	1	1	3	F	09	10	1	3330	N	2		0059	14	3	57	2005								10/18/2005
317	1	0026856	RUA JARDIM S/N		94800000		4300604	17	N	2	3	01	00	R GILSON BANDEIRA VALADAO 103					188	5	1	1	2	M	09	10	2	3330	N	2		0061	6	4	83	2004								11/1/2004
318	1	0026856	RUA JARDIM S/N		94800000		4300604	35	N	1	3	06	00	R SABIA 29		TIMBA�VA			183	5	1	1	2	M	08	09	4	3340	N	2		0001	3	4		2003								1/7/2003
319	1	0026856	1220 X8979015		94800000		4300604	23	N	1	3	00	00	ESTR MARTIM FELIX BERTA 1220		LEOPOLDINA			155	5	1	1	4	F	09	09	1	3340	N	2		0013	6	4	0	2006								3/10/2006
320	1	0026856	RUA JARDIM S/N		94800000		4300604	19	N	1	4	00	00	R HEITOR SOUTO 630					155	5	1	1	3	F	09	10	1	3350	N	2		0052	5	3	9	2004								8/27/2004
321	1	0026856	RUA JARDIM S/N		94800000		4300604	22	N	2	3	02	00	R SANTO CAMARATTA-SANTINO 65		SANTA F�			155	5	1	1	4	F	08	09	1	3355	N	2		0044	14	3	57	2004								6/29/2004
322	1	0026856	RUA JARDIM S/N		94800000		4300604	18	N	2	3	00	00	R EUCLIDES GONCALVES PEREIRA 110					155	5	1	1	3	M	09	10	1	3370	N	2		0054	14	3	57	2004								9/3/2004
323	1	0026856	RUA JARDIM S/N		94800000		4300604	35	N	2	4	02	00	AV ANTONIO CARVALHO 2120		JD. CARVALHO			183	5	1	1	4	F	08	09	1	3395	N	2		0068	3	4		2003								12/31/2003
324	1	0026856	RUA JARDIM S/N				4300604	41		1	4	01	02	R DAVID CHERMAN 200		402			153	5	1	1	4	M	09	09	1	3400		2			8	8	93	2001								9/15/2001
325	1	0026856	215 X9080722		94800000		4300604	18	N	1	4	00	00	R SANTO EXPEDITO 215		PQ. IMPERATRIZ			155	5	1	1	4	F	09	10	1	3410	N	2		0017	14	3		2005								3/4/2005
326	1	0026856	RUA JARDIM		94800000		4300604	17	N	5	3	99	99	ACESSO 45		RUBEM BERTA			190	5	1	1	2	M	09	09	1	3420	N	2		0033	99	99	0	2002								7/4/2002
327	1	0026856	565 X8980120		94800000		4300604	16	N	1	4	00	00	R PROF ALVARO BARCELLOS FERREIRA 565		PARQUE SANTA F�			155	5	1	1	3	F	09	10	1	3430	N	2		0045	14	3	57	2006								8/17/2006
328	1	0026856	RUA JARDIM S/N		94800000		4300604	22	N	1	4	00	00	AC B DOIS LOT WENCESLAU FONTOURA 1949					188	5	1	1	4	M	09	10	4	3435	N	2		0045	6	4	0	2004								7/22/2004
329	1	0026856	339 X9079161		94800000		4300604	22	N	1	3	03	00	ESTR ANTONIO SEVERINO 339		RUBEM BERTA			155	5	1	1	2	F	08	09	4	3480	N	2		0064	14	3	57	2006								12/13/2006
330	1	0026856	RUA JARDIM S/N		94800000		4300604	19	N	1	4	01	00	R TREZE DE SETEMBRO 511					155	5	1	1	4	M	09	10	1	3495	N	2		0037	14	3	57	2004								6/16/2004
331	1	0026856	RUA JARDIM S/N		94800000		4300604	23	N	5	2	03	00	R DOIS MIL QUARENTA QUATRO 176					188	5	1	1	3	M	09	10	1	3510	N	2		0003	6	4	139	2004								1/14/2004
332	1	0026856	RUA JARDIM		94800000		4300604	32	N	2	4	05	00	RUA ACESSO B 17		RUBEM BERTA			190	5	1	1	4	M	09	10	1	3540	N	2		0029	99	99	0	2002								6/10/2002
333	1	0026856	101 X8379299		94800000		4300604	20	N	1	4	00	00	R ARIOVALDO PINHEIRO 101		PASSO D' AREIA			146	5	1	2	4	F	08	09	1	3540	N	2		0059	2	2	50	2005								10/18/2005
334	1	0026856	RUA JARDIM		94800000		4300604	38	N	2	4	06	00	RUA WILSON SANTANA		RUBEM BERTA			190	5	1	1	1	F	07	08	2	3550	N	2		0007	99	99	0	2002								2/28/2002
335	1	0026856	RUA JARDIM S/N		94800000		4300604	28	N	2	3	01	00	R ANA MARIA ZARDIN 96		SARANDI			155	5	1	1	4	M	08	09	1	3570	N	2		0065	5	3		2003								9/15/2003
336	1	0026856	125 X9180159		94800000		4300604	33	N	1	3	04	00	R MOROTY BALDWIN MICHEL 125		PARQUE DOS MAIAS			155	5	1	2	4	M	08	09	4	3575	N	2		0026	14	3		2005								4/29/2005
337	1	0026856	RUA JARDIM S/N		94800000		4300604	32	N	5	4	01	00	R SANTA ROSA DE LIMA 108		PARQUE DOS MAIAS			155	5	1	2	4	M	08	09	1	3610	N	2		0066	5	3		2003								11/14/2003
338	1	0026856	RUA JARDIM S/N		94800000		4300604	31	N	2	3	04	00	R ERICO ANTUNES PINTO 103		PARQUE DOS MAIAS			155	5	1	1	2	M	09	09	1	3620	N	2		0006	5	3		2003								2/4/2003
339	1	0026856	RUA JARDIM		94800000		4300604	26	N	5	3	02	00	RUA FERNANDO FERRARI, 240		SANTA ROSA			190	5	1	1	2	F	09	09	1	3620	N	2		0012	99	99	0	2002								2/24/2002
340	1	0026856	RUA JARDIM S/N		94800000		4300604	27	N	5	3	06	00	AC H DOIS VILA FRATERNIDADE 46		RUBEM BERTA			155	5	1	1	2	M	09	09	1	3640	N	2		0051	5	3		2003								10/8/2003
341	1	0026856	RUA JARDIM		94800000		4300604	17	N	5	4	00	00					NAO DEFINIDO	190	5	1	1	2	F	09	10	1	3650	N	2		0049	99	99	0	2000								9/17/2000
342	1	0026856	RUA JARDIM		94800000		4300604	23	N	2	3	02	00	RUA MOROTI BALDU�NO MICHEL		PARQUE DOS MAIAS			190	5	1	1	1	M	09	10	2	3650	N	2		0051	99	99	0	2002								8/12/2002
343	1	0026856	316 X8379471		94800000		4300604	23	N	2	4	01	00	R UMBU 316		CRISTO REDENTOR			146	5	1	1	3	M	09	09	4	3685	N	2		0066	2	2	50	2005								11/29/2005
344	1	0026856	21 X8577199		94800000		4300604	37	N	1	4	01	00	R DR ALBERTO BARBOSA 21		VILA JARDIM			175	5	1	1	4	F	09	10	1	3705	N	2		0040	3	4	21	2005								7/7/2005
345	1	0026856	RUA JARDIM S/N		94800000		4300604	25	N	2	3	04	00	R MOROTY BALDWIN MICHEL 105					155	5	1	1	2	M	09	09	2	3725	N	2		0025	14	3	57	2004								5/1/2004
346	1	0026856	RUA JARDIM S/N		94800000		4300604	36	N	2	4	01	00	R PROF AUGUSTO OSVALDO THIESEN 1		RUBEM BERTA			155	5	1	2	4	F	09	10	2	3730	N	2		0067	14	3		2003								12/9/2003
347	1	0026856	RUA JARDIM S/N		94800000		4300604	34	N	2	4	03	00	RUA C		VILA ESPERAN�A			190	5	1	1	3	M	08	09	1	3755	N	2		0021	99	99		2003								3/28/2003
348	1	0026856	RUA JARDIM S/N		94800000		4300604	21	N	2	4	00	00	R JOSE FERREIRA JARDIM 222					165	5	1	2	3	M	08	09	1	3760	N	2		0003	5	3	99	2004								1/16/2004
349	1	0026856	RUA JARDIM S/N				4300604	30		5	4	02	00	R JOSE MENDES 4					165	5	1	2	4	F	08	09	1	3770		2			5	3	8	2001								10/20/2001
350	1	0026856	RUA JARDIM		94800000		4300604	32	N	5	3	04	00	RUA VILA UNIDOS		RUBEM BERTA			190	5	1	2	4	F	09	10	1	3830	N	2		0044	99	99	0	2002								8/28/2002
351	1	0026856	RUA JARDIM S/N		94800000		4300604	22	N	2	3	02	00	ESTR ANTONIO SEVERINO 22					155	5	1	1	3	F	08	09	1	3880	N	2		0054	14	3	57	2004								9/20/2004
352	1	0026856	RUA JARDIM S/N		94800000		4300604	29	N	5	5	00	00	R DOMENICO FEOLI 450		RUBEN BERTA			155	5	1	1	3	M	08	09	1	3940	N	2		0062	14	3		2003								10/18/2003
353	1	0026856	4045 X8883019		94800000		4300604	28	N	1	2	03	00	AV BERNARDINO SILVEIRA DE AMORIM 4045		PARQUE DOS MAIAS			155	5	1	1	3	M	07	08	4	3965	N	2		0047	14	3	0	2006								9/11/2006
354	1	0026856	RUA JARDIM S/N				4300604	40		5	1	04	02	DOMINGO FIDI 24					155	5	1	2	4	M	09	09	1	3985		2			99	99	0	2001								6/26/2001
355	1	0026856	RUA JARDIM S/N		94800000		4300604	30	N	5	5	00	00	R UMBU 316		CRISTO REDENTOR			146	5	1	2	4	M	10	10	1	4020	N	2		0044	2	2		2003								8/15/2003
356	1	0026856	RUA JARDIM S/N		94800000		4300604	32	N	5	4	02	00	R DIOGO LEITE 4					165	5	1	1	3	M	08	09	1	4095	N	2		0011	5	3	99	2004								3/2/2004
357	1	0026856	17 X9999999		94800000		4300604	32	N	2	4	03	00	RUA DOS COQUEIROS 17 17		PARQUE DOS MAIAS			165	5	1	2	4	F	09	10	1	4205	N	2		0002	99	99	0	2006								1/13/2006
358	1	0026856	RUA JARDIM		94800000		4300604	23	N	1	5	00	00	R BARAO DO AMAZONAS				PARTENON	145	5	1	2	4	M	08	09	1	4210	N	2		0024	6	6	36	2000								1/26/2000
359	1	0026856	RUA JARDIM S/N		94800000		4300604	25	N	2	4	03	01	RUA 9		RUBEM BERTA			155	5	1	1	4	F	09	09	1	4230	N	2		0043	99	99		2004								7/25/2004
360	1	0026856	RUA JARDIM S/N		94800000		4300604	33	N	2	2	05	00	R ERICO ANTUNES PINTO 190					155	5	1	1	3	M	10	10	1	4580	N	2		0048	5	3	28	2004								8/3/2004
361	1	0026856	RUA JARDIM S/N		94800000		4300604	22	N	2	3	00	00	R HORACIO VAZ PINHEIRO 448					155	4	2	2	3	M	03	09	1	1680	N	2		0056	14	3	0	2004								10/4/2004
362	1	0026856	RUA JARDIM S/N		94800000		4300604	22	N	2	3	00	01	R HORACIO VAZ PINHEIRO 448					155	4	2	2	3	M	09	10	1	1780	N	2		0056	14	3	0	2004								10/4/2004
363	1	2252198	CENTRO			CENTRO	430100	34		2	5	00	00	AVENIDA PROTASIO ALVES			91310003	PETROPOLIS	183	5	1	2	4	M	08	09		3160		2			3	4		2013								1/10/2013
364	1	2252198	CENTRO			CENTRO	430100	21		5	5	00	00	RUA JARI			91360090	PASSO DA AREIRA	146	5	1	2	4	M	09	10		3310		2			2	2		2013								12/16/2013
365	1	0016063	1092 X7877384		95940000		4301008	25	N	5	3	01	00	AV OSVALDO ARANHA 1092		16	90035191		111	5	1	2	4	F	09	10	1	3540	N	2		0014	16	1	89	2005								3/31/2005
366	1	2252163	CENTRO			CENTRO	430140	20		5	2	00	00	RUA 1 DE SETEMBRO BECO 3			900000000	SAO JOSE	163	5	1	2	4	M	09	09		3540		2			7	7		2013								7/19/2013
367	1	2261987	CENTRO	CASA		CENTRO	430160	19		5	4	00	00	C				SARANDI	165	5	1	1	4	F	09	10		2830		2			99	99		2015			430160		431490		MRS4301600001	1/7/2015
368	1	2261987	CENTRO	CASA		CENTRO	430160	34		2	5	00	00	RUA CARLOS VON ROSERITIS				HIGIENOPOLIS	127	5	1	2	4	M	08	09		3170		2			2	2		2011								4/14/2011
369	1	2261987	CENTRO	CASA		CENTRO	430160	31		1	4	00	00	RUA BALTAZAR DE OLIVEIRA GARCIA				PARQUE DOS MAIAS	155	5	1	2	3	M	10	10		3230		2			14	3		2011								4/13/2011
370	1	2261987	CENTRO	CASA		CENTRO	430160	33		2	5	00	00	RUA FELIPE DE OLIVEIRA		APT 302			156	5	1	2	3	M	09	10		3265		2			16	1		2011								4/7/2011
371	1	2261987	CENTRO	CASA		CENTRO	430160	27		1	5	00	00	FRANCISCO TREM				CRISTO REDENTOR	120	5	1	2	4	F	09	10		3415		2			2	2		2014								9/13/2014
372	1	0003798	686 X7672033		96400000		4301602	34	N	1	5	00	01	AV CAI 686		CASA 9			158	5	1	2	4	M	10	10	1	2975	N	2		0107	11	5	0	2005								9/28/2005
373	1	0005660	RUA POSTO CORREIO COLONIA NOVA S/N				4301602	27		2	5	00	00	AV ENG FRANCISCO RODOLFO SIMCH 230		408			165	5	1	1	4	F	08	10	1	3300		2			14	3	0	2001								7/20/2001
374	1	0033183	RUA VISCONDE R. MAGALHAES		96400000		4301602	34	N	2	5	01	01	RUA HUMBERTO CAMPOS		PARTENON			190	5	1	2	4	F	09	10	1	3360	N	2		0080	99	99	0	2002								7/30/2002
375	1	0003798	RUA GEN GOMES CARNEIRO 1350				4301602	40		1	5	02	00	AV DELEGADO ELY CORREA PRADO 1145					188	5	1	2	4	F	09	10	1	4130		2			6	4	65	2001								12/13/2001
376	4		SAMU BALNEARIO PINHAL				430163	38		1	4	02	00	RUA FREDERICO MENTZ			90240111	NAVEGANTES	181	4	1	1	4	M	07	08		1985		2			1	2		2014								1/15/2014
377	1	0018416	RUA DR. HOFFER S/N				4301651	30		2	5	00	00	R TARCILA MORAES DUTRA 115					155	5	1	2	4	F	07	08	1	2100		2		0287	5	3	0	2002								8/6/2002
378	1	2241021	CENTRO			CENTRO	430210	23		2	5	00	00	VICENTE DA FONTOURA		202	90640000		159	5	1	1	4	F	09	10		2810		2			16	1		2012								12/4/2012
379	1	2241021	CENTRO			CENTRO	430210	24		1	4	00	00	MAESTRO SALVADOR COMPANELLO			91220390		131	5	1	2	4	M	08	09	1	2975		2			2	2		2009								10/20/2009
380	1	2241021	CENTRO			CENTRO	430210	31		2	5	00	00	PEDRO IVO			90450210		141	5	1	2	4	M	09	10		3110		2			16	1		2012								8/28/2012
381	1	2241021	CENTRO			CENTRO	430210	23		5	5	00	00	FILADELFIA					162	5	1	1	4	M	08	09		3140		2			2	2		2016			430210		431490		MRS4302100001	5/5/2016
382	1	2241021	CENTRO			CENTRO	430210	29		5	4	03	01	RUA 6					194	5	1	1	3	F	08	09		3260		2			99	99		2011								11/26/2011
383	1	2241021	CENTRO			CENTRO	430210	22		1	3	00	00	JOSE BARCELOS GARCIA					155	5	1	1	1	F	09	09		3660		2			14	3		2013								4/11/2013
384	1	2241021	CENTRO			CENTRO	430210	37		2	5	00	00	SALVADOR LEAO			91130700		165	2	2	2	3	F	06	08	1	355		2			5	3		2011								4/2/2011	15617837	2	VALENTINA CASAGRANDA CLEZAR	1	2241021
385	1	2241021	CENTRO			CENTRO	430210	37		2	5	00	00	SALVADOR LEAO			91130700		165	2	2	2	3	F	05	06	1	455		2			5	3		2011								4/2/2011	15617836	2	ANTONELA CASAGRANDA CLEZAR	1	2241021
386	1	2241021	CENTRO			CENTRO	430210	16		1	3	00	00	MOAB CALDAS			90880310		158	2	2	1	3	F	04	08	1	550		2			10	5		2010								6/15/2010	14768157	2	MANUELA BRUGHERA TROPP	1	2241021
387	1	2241021	CENTRO			CENTRO	430210	16		1	3	00	00	MOAB CALDAS			90880310		158	2	2	2	3	M	00	02	1	680		2			10	5		2010								6/15/2010	14768138	2	MIGUEL BRUGHERA TROPP	1	2241021
388	1	0016170	701 X8179145		95700000		4302105	26	N	2	5	99	99	R AMERICO VESPUCIO 701					127	5	1	2	4	M	09	10	1	3395	N	2		0018	2	2	50	2006								9/28/2006
389	3	9999999					4302105	39		5	4	99	99	R TARUMA 47					165	5	1	1	3	F	99	99	1	3450		2			14	3	100	2001								8/5/2001
390	1	0016204	RUA ANTONIO MORAES VIEGAS 133				4302402	30		5	4	02	00	ESTR DA PONTA GROSSA 5768					108	5	1	2	4	M	09	10	2	3100		2			13	8	92	2001								4/10/2001
391	1	0017483	209 X9999999		95920000		4302451	33	N	4	5	02	00	RUA FAB 209 209			90000000		194	5	1	2	4	F	08	09	1	2900	N	2		0040	99	99	0	2006								10/2/2006
392	1	0017483	TRAVESSA EUGENIO FRANCIOSE		95920000		4302451	36	N	2	2	01	03	PORTO ALEGRE			90000000		190	5	1	1	3	M	09	10	1	3400	N	2		0063	99	99	0	2002								5/11/2002
393	3	8888888					4302709	28	N	1	3	03	01	R ALVORADA	886907			LOMBA PINHEIRO	135	5	1	1	3	F	99	99	1	3100	N	2		0326	10	6	111	2000								12/14/2000
394	1	2234416	CENTRO			CENTRO	430280	32		1	5	01	00	JOSE DO PATROCINIO		APTO 602	90050003	CIDADE BAIXA	116	5	1	2	3	M	08	09		3415		2			16	1		2015			430280	06052015	431490		MRS4302800001	5/5/2015
395	1	2234416	CENTRO			CENTRO	430280	31		1	5	01	00	RUA SAO MANOEL		APTO 202	90620110	SANTANA	159	5	1	2	4	F	09	10		3825		2			16	1		2015			430280		431490		MRS4302800001	12/21/2015
396	1	0016220	RUA CORONEL CORIOLANO CASTRO		96570000		4302808	19	N	1	4	08	09	HAROLD STURD		RUBEM BERTA	90000000		190	5	1	1	2	M	08	09	1	2610	N	2		0006	99	99	0	2002								6/23/2002
397	1	2266474	CENTRO			CENTRO	430300	25		2	4	01	00	PROFESSOR FREITAS CABRAL		APTO 1		JARDIM BOTANICO	130	4	1	2	3	F	09	09		2005		2			16	1		2011								2/4/2011
398	1	2266474	CENTRO			CENTRO	430300	18		1	4	00	00	JUCA BATISTA		HIPICA			185	4	1	2	3	M	09	10	1	2075		2			15	6		2009								6/15/2009
399	1	2266474	CENTRO			CENTRO	430300	40		1	3	01	00	WOLFRAM METZLER		CASA		RUBEM BERTA	155	4	1	2	2	M	06	09		2695		2			14	3		2013								11/18/2013
400	1	2266474	CENTRO			CENTRO	430300	17		1	4	00	00	AVENIDA VEIGA		AP 201		PARTENON	103	5	1	1	4	F	08	09	1	2760		2			7	7		2010								7/19/2010
401	1	2266474	CENTRO			CENTRO	430300	29		1	5	00	00	EUCLIDES DA CUNHA				PARTENON	145	5	1	1	3	M	09	10	1	2810		2			7	7		2010								8/18/2010
402	1	2266474	CENTRO			CENTRO	430300	29		1	5	00	00	SAO FRANCISCO		CASA		SANTANA	159	5	1	2	3	M	09	10		2835		2			16	1		2015			430300	19052015	431490		MRS4303000001	5/18/2015
403	1	2266474	CENTRO			CENTRO	430300	26		1	3	02	00	R G VILA JARDIM RENASCENCA		GLORIA			167	5	1	1	2	M	09	10	1	3190		2			9	5		2008								7/6/2008
404	1	2266474	CENTRO			CENTRO	430300	21		1	2	02	00			VILA SAO CARLOS			194	5	1	1	4	F	07	09	2	3330		2			99	99		2008								3/21/2008
405	1	2266474	CENTRO			CENTRO	430300	34		2	5	01	00						194	5	1	2	4	F	08	09	1	3350		2			99	99		2007								11/6/2007
406	1	2266474	CENTRO			CENTRO	430300	28		2	5	00	00	AVENIDA SAPIRANGA		CASA		SANTANA	145	5	1	2	4	F	10	10		3440		2			16	1		2015			430300	12112015	431490		MRS4303000001	11/11/2015
407	1	2266474	CENTRO			CENTRO	430300	26		1	5	00	00	BENTO GONCALVES		CASA		AGRONOMIA	101	5	1	2	4	M	09	09		3475		2			7	7		2016			430300	02092016	431490		MRS4303000001	9/1/2016
408	1	2266474	CENTRO			CENTRO	430300	20		1	5	00	00	AV PROF OSCAR PEREIRA		BL 08 AP 501			160	5	1	2	4	F	09	09	1	3530		2			7	7		2008								5/5/2008
409	1	2266474	CENTRO			CENTRO	430300	23		1	4	01	00	R SALDANHA DA GAMA		AP 102 B PARTENON			163	5	1	2	4	F	08	09	1	3565		2			7	7		2008								5/10/2008
410	1	2266474	CENTRO			CENTRO	430300	21		5	5	00	00	BARAO DO AMAZONAS		CASA		JARDIM BOTANICO	145	5	1	2	3	F	10	10		3745		2			7	7		2013								7/24/2013
411	1	2266474	CENTRO			CENTRO	430300	36		2	5	02	00	R RIACHUELO		APT 43			115	5	1	2	4	F	10	10	1	3750		2			16	1		2008								1/30/2008
412	1	2266474	RUA SALDANHA MARINHO			CENTRO	430300	28		1	4	01	00						194	5	1	2	2	M	08	09	2	4590		2			99	99		2007								5/27/2007
413	1	0011833	RUA SALDANHA MARINHO 48				4303004	17		1	3	00	00						190	5	1	2	4	F	09	10	1	2550		2			99	99		2001								3/5/2001
414	1	0011833	X9999999		96500000		4303004	19	N	2	3	00	00						194	5	1	2	4	M	08	09	1	3020	N	2		0010	99	99		2005								10/31/2005
415	1	0011833	RUA SALDANHA MARINHO		96500000		4303004	27	N	1	4	00	00					NAO DEFINIDO	190	5	1	1	4	M	08	09	1	3130	N	2		0009	99	99	0	2000								1/5/2000
416	1	0011833	RUA SALDANHA MARINHO 48		96500000		4303004	32	N	1	4	02	00						194	5	1	2	3	F	09	10	1	3135	N	2		0004	99	99		2004								4/24/2004
417	1	0011833	SN X9999999		96500000		4303004	25	N	1	3	02	00						194	5	1	2	4	F	08	09	1	3260	N	2		0006	99	99		2006								2/23/2006
418	1	0011833	RUA SALDANHA MARINHO 48		96500000		4303004	31	N	2	5	00	00						194	5	1	2	4	F	08	09	1	3390	N	2		0011	99	99		2004								11/30/2004
419	1	0011833	RUA SALDANHA MARINHO		96500000		4303004	31	N	1	4	02	01						190	5	1	1	4	M	09	10	1	3555	N	2		0012	99	99	0	2002								12/13/2002
420	1	0011833	SN X9999999		96500000		4303004	37	N	2	4	01	00						194	5	1	2	4	M	09	10	1	3890	N	2		0027	99	99		2006								8/21/2006
421	1	0011833	RUA SALDANHA MARINHO 48		96500000		4303004	32	N	1	3	03	00						194	5	1	1	3	M	09	10	2	4360	N	2		0003	99	99		2004								3/24/2004
422	1	2232103	PARQUE DA MATRIZ			PARQUE DA MATRIZ	430310	25		1	4	01	00	GREMIO FORBALL PORTO ALEGRENSE				CRISTAL	119	4	1	2	4	F	05	07	1	1730		1			10	5		2009								12/10/2009	14783741	2	LAUREN VITORIA DA SILVA BORGES	1	2232103
423	1	2232103	PARQUE DA MATRIZ			PARQUE DA MATRIZ	430310	28		1	4			PADRE NOBREGA				SANTA TERESA	158	5	1	2	4	M	08	09		2205		1			10	5		2011								7/10/2011
424	1	2232103	PARQUE DA MATRIZ			PARQUE DA MATRIZ	430310	27		1	4	01	00	JARDIM MORADA DO SOL				APARICIO BORGES	103	5	1	2	4	F	08	08		2900		1			99	99		2011								7/26/2011	17462511	2	RN DE ANA CLAUDIA LOPES SARAIVA	1	2237849
425	1	2232103	PARQUE DA MATRIZ			PARQUE DA MATRIZ	430310	35		1	4	01	00	PAULINA AZURENHA		AP 01		PARTENON	145	5	1	2	4	M	08	08		3685		1			7	7		2013								5/21/2013
426	1	2232103	PARQUE DA MATRIZ			PARQUE DA MATRIZ	430310	28		1	4	02	00	CHILE				JARDIM BOTANICO	130	4	1	2	1	M	09	10	1	1280		2			16	1		2010								12/31/2010
427	1	2232103	PARQUE DA MATRIZ			PARQUE DA MATRIZ	430310	24		1	4	00	00	JOAO ERNESTO SCHMIDT		307		JARDIM SABARA	131	4	1	2	3	M	08	09	1	1408		2			3	4		2009								7/24/2009
428	1	2232103	LINDOLFO WAGNER			PARQUE DA MATRIZ	430310	19		5	4	00	00	MARQES DE MARICA					194	4	1	1	2	F	08	09	1	2060		2			99	99		2007								2/4/2007
429	1	2232103	PARQUE DA MATRIZ			PARQUE DA MATRIZ	430310	17		1	3	00	00	RUA DAS FLORES				MORRO SANTA TEREZA	158	4	1	2	3	F	09	10	1	2360		2			10	5		2009								4/11/2009
430	1	2232103	PARQUE DA MATRIZ			PARQUE DA MATRIZ	430310	21		1	4	00	00	CAMPINAS DO SUL				LOMBA DO PINHEIRO	135	4	1	1	2	F	09	10		2415		2			4	7		2016			430310		431490		MRS4303100001	5/18/2016
431	1	2232103	PARQUE DA MATRIZ			PARQUE DA MATRIZ	430310	36		2	4	01	00	R NOSSA SENHORA DO BRASIL				SANTA TERESA	145	4	1	2	3	M	08	09	1	2425		2			7	7		2008								10/28/2008
432	1	2232103	PARQUE DA MATRIZ			PARQUE DA MATRIZ	430310	28		1	4			FRANCISCO SILVEIRA BITENCOURT				SARANDI	165	5	1	1	4	M	09	10		2430		2			5	3		2013								3/2/2013
433	1	2232103	PARQUE DA MATRIZ			PARQUE DA MATRIZ	430310	19		1	4	01	00	BECO DO ADELAR				IPANEMA	100	5	1	1	3	M	09	10	1	2740		2			15	6		2009								5/19/2009
434	1	2232103	PARQUE DA MATRIZ			PARQUE DA MATRIZ	430310	29		1	4	00	00	JARY BARCELOS DE OLIVEIRA			91160430	RUBEM BERTA	155	5	1	1	4	M	09	09		2865		2			5	3		2011								1/8/2011
435	1	2232103	PARQUE DA MATRIZ			PARQUE DA MATRIZ	430310	29		1	4			ANTONIO CARLOS TIBIRICA		301		PETROPOLIS	130	5	1	2	4	F	09	09		2995		2			16	1		2011								5/21/2011
436	1	2232103	PARQUE DA MATRIZ			PARQUE DA MATRIZ	430310	25		1	4	00	00	R ALFAZEMA				MORRO SANTANA	152	5	1	1	4	F	10	10	1	3005		2			3	4		2008								5/23/2008
437	1	2232103	PARQUE DA MATRIZ			PARQUE DA MATRIZ	430310	18		1	3	01	00	EDGAR PIRES DE CASTRO		C2		RESTINGA	100	5	1	1	1	F	09	10	1	3120		2			15	6		2009								9/14/2009
438	1	2232103	PARQUE DA MATRIZ			PARQUE DA MATRIZ	430310	25		1	4	02	00	SAO JOAQUIM				GLORIA	125	5	1	2	1	F	08	09		3330		2			9	5		2011								6/8/2011
439	1	2232103	PARQUE DA MATRIZ			PARQUE DA MATRIZ	430310	35		1	3	03	01	RUA B				SERRARIA	166	5	1	1	4	M	10	10		3410		2			15	6		2012								4/22/2012
440	1	2232103	PARQUE DA MATRIZ			PARQUE DA MATRIZ	430310	30		2	4	02	00	AVENIDA PRESIDENTE VARGAS				ILHA DA PINTADA	31	5	1	2	3	F	09	09	1	3495		2			1	2		2009								11/17/2009
441	1	2232103	PARQUE DA MATRIZ			PARQUE DA MATRIZ	430310	30		1	4	00	00	CRISTOVAO COLOMBO		201		FLORESTA	124	5	1	2	4	M	08	09	1	3700		2			16	1		2009								8/30/2009
442	1	2232103	PARQUE DA MATRIZ			PARQUE DA MATRIZ	430310	19		1	3	00	00	JOAO ANTONIO DA SILVEIRA			90000000	RESTINGA	153	5	1	2	4	M	08	09		4135		2			8	8		2015			430310		431490		MRS4303100001	4/24/2015
443	1	2232103	PARQUE DA MATRIZ			PARQUE DA MATRIZ	430310	24		1	4	01	01	LAURO RODRIGUES				SANTA FE	155	5	1	2	3	M	10	10		4140		2			14	3		2012								12/28/2012
444	1	2232103	PARQUE DA MATRIZ			PARQUE DA MATRIZ	430310	21		1	4	00	00	DEZ DE MAIO				PASSO DAS PEDRAS	209	5	1	1	4	M	09	10		4180		2			14	3		2016			430310		431490		MRS4303100001	12/13/2016
445	1	2232103	PARQUE DA MATRIZ			PARQUE DA MATRIZ	430310	16		1	4	00	00	LUIZ GUARANHA				MENINO DEUS	194	5	1	2	4	F	09	10	1	4285		2			99	99		2008								1/24/2008
446	1	2232103	PARQUE DA MATRIZ			PARQUE DA MATRIZ	430310	20		1	4			PADRE JOAO BATISTA REUS		AP 359		CAVALHADA	114	4	2	2	4	M	08	09		1940		2			15	6		2013								6/11/2013
447	1	2232103	PARQUE DA MATRIZ			PARQUE DA MATRIZ	430310	20		1	4			PADRE JOAO BATISTA REUS		AP 359		CAVALHADA	114	4	2	2	4	M	05	09		2355		2			12	6		2013								6/11/2013
448	1	0027011	RUA FLORES DA CUNHA		9490000		4303103	39	N	5	3	05	00	R ALBA GARCIA DE OLIVEIRA	898101			RUBEM BERTA	155	6	1	1	2	F	04	07	1	1940	S	1	Q248	0065	11	5	99	2000								5/8/2000	00317824	2	CRISTINA DOS SANTOS ALVES	1	0007591
449	1	0027011	RUA FLORES DA CUNHA		9490000		4303103	19	N	5	1	01	01	SANTA TERESA					190	4	1	1	2	F	08	08	2	1960	N	2		0036	99	99	0	2002								11/27/2002
450	1	0027011	81 X9999999		9490000		4303103	19	N	1	4	01	99	ACESSO A 1 81 81		CASA			194	5	1	2	2	F	08	09	4	2230	N	2		0010	99	99	0	2006								3/8/2006
451	1	0027011	RUA FLORES DA CUNHA S/N				4303103	25		5	4	00	00	R AZEVEDO SODRE 525					146	4	1	1	3	M	08	08	1	2310		2			2	2	50	2001								10/23/2001
452	1	0027011	320 X7878119		9490000		4303103	27	N	1	4	99	99	R DR FLORES 320					115	5	1	1	4	M	08	09	1	2315	N	2		0015	16	1	86	2006								4/10/2006
453	1	0027011	5226 X7775026		9490000		4303103	34	N	5	1	05	01	AV IPIRANGA 5226					130	5	1	2	2	F	08	10	1	2600	N	2		0010	16	1	89	2006								3/8/2006
454	1	0027011	RUA FLORES DA CUNHA S/N				4303103	19		5	4	00	00	RUA H 3 325					190	5	1	1	3	M	09	09	1	2685		2			99	99	0	2001								9/24/2001
455	1	0027011	1270 X8782112		9490000		4303103	34	N	1	3	01	00	R DOMINGOS DE ABREU 1270					165	4	1	1	3	F	08	09	1	2790	N	2		0009	5	3		2005								3/3/2005
456	1	0027011	RUA FLORES DA CUNHA		9490000		4303103	27	N	5	5	00	00	AV ALBERTO BINS	787827			FLORESTA	124	5	1	2	4	M	09	10	1	2800	N	2		0110	8	1	0	2000								4/24/2000
457	1	0027011	RUA FLORES DA CUNHA S/N		9490000		4303103	28	N	1	5	00	00	RUA DR. MARCOS NETO					190	5	1	2	3	F	09	09	1	2810	N	2		0008	99	99		2003								3/21/2003
458	1	0027011	RUA FLORES DA CUNHA S/N				4303103	26		1	3	01	00	R BARAO DO AMAZONAS 2750		90			145	5	1	2	3	M	04	07	5	2825		2			7	7	36	2001								10/20/2001
459	1	0027011	RUA FLORES DA CUNHA S/N		9490000		4303103	21	N	5	4	01	00	TASIRADES					190	5	1	1	3	F	09	09	1	2845	N	2		0028	99	99		2003								6/30/2003
460	1	0027011	RUA FLORES DA CUNHA S/N		9490000		4303103	28	N	5	4	01	00	AV SATURNINO DE BRITO 355					175	5	1	2	3	F	08	09	1	2885	N	2		0028	3	4		2003								6/10/2003
461	1	0027011	RUA FLORES DA CUNHA S/N		9490000		4303103	17	N	1	3	00	00	R MARAJO 42					174	5	1	1	4	F	09	10	2	2935	N	2		0018	2	2	21	2004								3/17/2004
462	1	0027011	RUA FLORES DA CUNHA S/N		9490000		4303103	22	N	2	4	00	00	R CORREA LIMA 1176					158	5	1	1	4	F	09	09	1	2945	N	2		0040	10	5	4	2004								9/20/2004
463	1	0027011	RUA FLORES DA CUNHA S/N		9490000		4303103	22	N	2	4	01	00	R ALVORADA 305					135	5	1	1	3	M	09	09	1	2980	N	2		0017	4	7	138	2004								4/21/2004
464	1	0027011	RUA FLORES DA CUNHA S/N		9490000		4303103	33	N	2	2	02	03	R PROF JOAO DE SOUZA RIBEIRO 115					180	5	1	1	3	F	09	10	1	3040	N	2		0016	1	2		2003								4/21/2003
465	1	0027011	180 X7964034		9490000		4303103	20	N	1	3	00	00	R PROF HENRIQUE DESJARDINS 180					122	5	1	1	4	F	09	10	1	3085	N	2		0015	15	6	69	2006								4/2/2006
466	1	0027011	RUA FLORES DA CUNHA		9490000		4303103	20	N	5	4	00	00	SAPE		205			190	5	1	1	3	F	08	10	1	3335	N	2		0018	99	99	0	2002								4/17/2002
467	1	0027011	177 X8681223		9490000		4303103	30	N	2	4	01	00	AV MARIA JOSEFA DA FONTOURA 177					165	5	1	1	2	M	09	10	1	3335	N	2		0031	5	3	100	2005								7/26/2005
468	1	0027011	137 X9078003		9490000		4303103	37	N	1	5	02	99	R ONDINA MACHADO 137					188	5	1	2	4	F	09	09	2	3380	N	2		0013	6	4	139	2006								3/29/2006
469	1	0027011	RUA FLORES DA CUNHA S/N		9490000		4303103	29	N	5	4	01	00	R ENCANTADORA 60					145	5	1	1	4	M	09	09	4	3535	N	2		0058	7	7		2003								11/4/2003
470	1	0027011	RUA FLORES DA CUNHA S/N		9490000		4303103	30	N	2	4	02	00	R GEN BENTO MARTINS 920					115	5	1	1	4	F	09	09	1	3660	N	2		0021	16	1	0	2004								4/19/2004
471	1	0027011	RUA FLORES DA CUNHA S/N		9490000		4303103	20	N	5	2	01	00	AV ICARAI 1535					119	5	1	1	1	F	07	09	2	3670	N	2		0002	11	5	3	2004								1/1/2004
472	1	0027011	RUA FLORES DA CUNHA S/N		9490000		4303103	23	N	1	4	00	00	R IVO NICOLAU ANTINOLFI 175					155	5	1	1	3	M	09	10	1	3745	N	2		0036	5	3		2003								7/12/2003
473	1	0027011	RUA FLORES DA CUNHA		9490000		4303103	37	N	4	5	02	00	JO�O IN�CIOP		101 MENINO DEUS			190	5	1	2	4	M	09	09	1	3845	N	2		0021	99	99	0	2002								5/15/2002
474	1	0027011	RUA FLORES DA CUNHA		9490000		4303103	29	N	2	4	01	00	RUA FRANCISCO BALBOA				NAO DEFINIDO	190	5	1	1	4	F	09	10	1	3930	N	2		0014	99	99	0	2000								12/21/2000
475	1	0027011	RUA FLORES DA CUNHA S/N		9490000		4303103	23	N	5	3	02	00	R ANA AURORA DO AMARAL LISBOA 220					147	5	1	1	3	M	09	10	1	3935	N	2		0032	14	3		2003								7/17/2003
476	1	0027011	403 X7973365		9490000		4303103	19	N	1	3	00	00	AV MOAB CALDAS 403		APT 01			158	5	1	1	2	M	08	09	1	2715	N	9		0020	10	5		2005								5/12/2005
477	1	0041194	875 X8176117		98440000		4303400	31	N	2	5	01	00	R FERREIRA VIANA 875		APTO 517 - JARDIM BO			149	5	1	2	4	M	08	09	1	3300	N	2		0048	16	1	89	2006								6/14/2006
478	1	2257548	CENTRO			CENTRO	430350	17		1	4	00	00	R ALBION			91770000		145	5	1	2	4	M	09	10	1	2740		2			7	7		2008								12/4/2008
479	1	2257548	CENTRO			CENTRO	430350	21		1	3	02	00	SANTA CATARINA			91570160	LOMBA DO PINHEIRO	135	5	1	1	4	M	08	09	2	2740		2			4	7		2011								1/11/2011
480	1	2257548	CENTRO			CENTRO	430350	21		1	3	01	00	CRISTOVAO COLOMBO		APTO 3 BAIRRO FLORES	90560003		128	5	1	2	1	M	08	09		2790		2			16	1		2016			430350		431490		MRS4303500001	8/8/2016
481	1	2257548	CENTRO			CENTRO	430350	16		1	3	00	00	ARISTIDES ROSA		JARDIM CARVALHO	91440020		183	5	1	1	1	M	08	09	1	2850		2			3	4		2010								7/28/2010
482	1	2257548	CENTRO			CENTRO	430350	24		1	5	00	00	ALCIDES ONORIO DA SILVEIRA			91170370		165	5	1	2	4	M	08	09	1	3090		2			5	3		2010								1/21/2010
483	1	2257548	CENTRO			CENTRO	430350	40		1	5	01	00	RUA PROFESSOR FREITAS CABRAL				JARDIM BOTANICO	130	5	1	2	3	M	10	10		3090		2			16	1		2013								7/28/2013
484	1	2257548	CENTRO			CENTRO	430350	23		1	5	00	00	AV ASSIS BRASIL		APTO 204	90230060		157	5	1	2	4	F	08	08	1	3310		2			2	2		2009								8/4/2009
485	1	2257548	CENTRO			CENTRO	430350	19		1	3	01	00	RUA SANTA CATARINA		LOMBA DO PINHEIRO	91570410		135	5	1	1	3	F	09	10	4	3320		2			4	7		2009								1/18/2009
486	1	2257548	CENTRO			CENTRO	430350	19		1	4	00	00				91712460		194	5	1	2	4	F	10	10	1	3460		2			99	99		2009								3/3/2009
487	1	2257548	CENTRO			CENTRO	430350	18		2	4	00	00	ESTRADA CHAPEU DO SOL		PONTA GROSSA	96787030		197	5	1	1	4	M	08	09		3650		2			13	8		2016			430350		431490		MRS4303500001	1/5/2016
488	1	2257548	CENTRO			CENTRO	430350	37		1	4	01	00	RUA VITORIO FRANCISCO GIORDONE		APTO 201	91130001		131	5	1	2	3	F	09	10	1	3730		2			14	3		2009								9/24/2009
489	1	0013060	RUA CRISTOVAO G. DE ANDRADE 665				4303509	23		1	4	00	00	ESTR RETIRO DA PONTA GROSSA 5		rua 8			150	4	1	1	3	F	07	08	1	1605		2		0039	13	8	0	2002								2/5/2002
490	1	0013060	RUA CRISTOVAO G. DE ANDRADE 665		96180000		4303509	25	N	1	3	00	00	R PANAMA 295			96635000		179	4	1	2	3	M	07	08	1	2045	N	2		0014	3	4	0	2004								3/8/2004
491	1	0013060	180 X9999999		96180000		4303509	26	N	1	4	00	00	RUA AMADEO DE FREITAS FAGUNDES 180 180		APTO 204	91260010		194	5	1	1	4	F	08	09	1	2800	N	2		0040	99	99	0	2006								7/22/2006
492	1	0013060	SN X8779589		96180000		4303509	22	N	1	5	00	00	R ONEVIO LOPES SN		CASA 04	91180010		165	5	1	1	4	F	09	10	4	2945	N	2		0044	14	3		2006								8/5/2006
493	1	0013060	82 X7872831		96180000		4303509	28	N	1	3	03	00	AC OITENTA UM VILA TRONCO II 82			90840420		158	5	1	1	4	M	08	09	1	3625	N	2		0023	10	5	4	2006								4/26/2006
494	1	0013060	RUA CRISTOVAO G. DE ANDRADE 665		96180000		4303509	22	N	5	5	01	00	R WOLFRAM METZLER 830		404	81250320		155	5	1	1	2	M	08	09	1	3815	N	2		0020	14	3	7	2004								4/2/2004
495	1	0016303	RUA PADRE JOAO PAZZA		95480000		4303608	20	N	1	3	00	01	R MADRE MARIA SELIMA	877702			PROTASIO ALVES*	152	5	1	2	4	M	09	10	1	3500	N	2		0323	7	2	0	2000								11/18/2000
496	1	0016311	RUA SANTA MARIA 744		98975000		4303707	23	N	1	3	01	00	ESTR CRISTIANO KRAEMER 5032		VILA NOVA			100	5	1	1	3	M	09	10	1	3000	N	2		0030	15	6		2003								12/30/2003
497	1	0016311	RUA SANTA MARIA 744		98975000		4303707	28	N	1	5	00	00	R JOAO ALFREDO 286			90050283		116	5	1	2	3	M	09	10	1	3500	N	2		0008	16	1	86	2004								3/24/2004
498	1	2232073	BELA VISTA			BELA VISTA	430390	41		2	5	01	00	RUA ZEFERINO DIAS		111			165	5	1	2	4	F	07	08		3730		1			5	3		2014								5/21/2014
499	1	2232073	BELA VISTA			BELA VISTA	430390	23		1	4	01	00	TRAVASSA ALEXANDRINO ALENCAR			90160970		106	4	1	1	4	F	03	08		3020		2			16	1		2014								11/3/2014
500	1	2232073	BELA VISTA			BELA VISTA	430390	22		1	4	00	00	RUA SILVADO			93700000		103	5	1	2	4	M	09	10		3055		2			7	7		2012								6/12/2012
501	1	2232073	BELA VISTA			BELA VISTA	430390	31		1	3	03	00	B			91380220		194	5	1	1	3	M	09	10	4	3210		2			99	99		2010								2/24/2010
502	1	2232073	BELA VISTA			BELA VISTA	430390	31		2	5	01	00	RUA 3 DE OUTUBRO		APTO 14			194	5	1	2	4	F	10	10		3240		2			99	99		2012								4/28/2012
503	1	2232073	BELA VISTA			BELA VISTA	430390	34		2	4	01	00	JOSECRODRIGUES SOBRAL			91510000		176	5	1	2	4	M	08	10		3260		2			7	7		2016			430390		431490		MRS4303900001	11/21/2016
504	1	2232073	BELA VISTA			BELA VISTA	430390	30		2	4	00	00	PROFESSOR CLEMENTINO PINTO		APTO 101	90870220		167	5	1	2	4	F	09	10		3285		2			10	5		2016			430390		431490		MRS4303900001	8/10/2016
505	1	2232073	BELA VISTA			BELA VISTA	430390	25		2	5	00	01	AV ASSIS BRASIL			91010000		120	5	1	2	4	F	08	09		3345		2			2	2		2013								12/5/2013
506	1	2232073	BELA VISTA			BELA VISTA	430390	37		2	4	02	01	AVENIDA PROTASIO ALVES			91330550		175	5	1	2	3	M	08	08		3365		2			3	4		2013								3/20/2013
507	1	2232073	BELA VISTA			BELA VISTA	430390	31		1	3	03	00	REZENDE COSTA					165	5	1	1	1	M	10	10		3400		2			5	3		2015			430390		431490		MRS4303900001	12/5/2015
508	1	2232073	BELA VISTA			BELA VISTA	430390	31		1	4	01	00	RUA MARECHAL MALLEL					176	5	1	2	4	M	09	10		3405		2			7	7		2013								2/13/2013
509	1	2232073	BELA VISTA			BELA VISTA	430390	26		1	4	00	00	CRUZ ALTA					143	5	1	2	4	M	09	10	1	3410		2			12	6		2009								2/4/2009
510	1	2232073	BELA VISTA			BELA VISTA	430390	35		2	4	02	00	AVENIDA DO FORTE					120	5	1	2	4	F	09	10		3435		2			2	2		2016			430390	23082016	431490		MRS4303900001	8/22/2016
511	1	2232073	BELA VISTA			BELA VISTA	430390	33		2	5	00	00	BARBOSA GONCALVES					117	5	1	2	4	F	09	10	1	3495		2			3	4		2009								7/8/2009
512	1	2232073	BELA VISTA			BELA VISTA	430390	19		1	4	00	00	JUCA BATISTA					194	5	1	2	3	M	08	09	1	3665		2			99	99		2007								10/11/2007
513	1	2232073	BELA VISTA			BELA VISTA	430390	32		4	5	00	00	ANTONIO DE CARVALHO		APTO 305	91430000		183	5	1	2	4	F	10	10		4265		2			3	4		2016			430390		431490		MRS4303900001	8/5/2016
514	1	0016337	410 X8580383		93700000		4303905	27	N	2	5	01	00	R PRESIDENTE JUAREZ 410					164	5	1	2	4	M	09	10	1	2620	N	2		0009	2	2	50	2006								5/1/2006
515	1	0016337	65 X9999999		93700000		4303905	18	N	1	4	00	00	RUA FLORESTA					194	5	1	1	4	F	09	10	1	2770	N	2		0014	99	99		2005								7/1/2005
516	1	0016345	767 X7869167		98570000		4304002	26	N	5	3	01	00	R AMAPA 767			91740460		177	5	1	1	4	M	09	10	1	3900	N	2		0015	12	6	68	2006								10/14/2006
517	1	2236362	CENTRO			CENTRO	430420	22		1	4	00	00	RUA GENERAL SERGIO DE OLIVEIRA		APTO 32	90110090		151	5	1	2	4	F	09	10		3280		2			16	1		2014								1/6/2014
518	1	0016352	RUA MAURECHAL DEODORO 1279				4304200	25		2	4	00	00	R FELICISSIMO DE AZEVEDO 182		203			162	5	1	2	4	M	09	10	1	3500		2			2	2	0	2001								4/23/2001
519	3		100 X8979270		96930000		4304200	39	N	1	5	00	00	R JOSE GRIMBERG 100			91180650		155	4	1	1	1	F			1		N	9		0045	14	3	57	2005								10/26/2005
520	1	0008615	RUA JOAO MAGALHAES		98970000		4304309	33	N	2	4	01	00	R ADAO BAINO			91350240	CRISTO REDENTOR	120	5	1	1	4	M	08	09	1	3650	N	2		0032	5	5	19	2000								3/13/2000
521	1	2235609	CENTRO			CENTRO	430440	26		1	4	00	00	R DOS ANDRADAS		APTO 205			115	5	1	1	3	F	08	09	1	3280		2			16	1		2008								7/22/2008
522	1	2235609	CENTRO			CENTRO	430440	24		1	3	02	00	RUA JOSE MENDES		BAIRRO SARANDI			165	5	1	1	1	M	09	10		3650		2			5	3		2014								4/30/2014
523	1	0016360	RUA VISCONDE DE MAUA		95680000	CENTRO	4304408	23	N	2	3	00	01	R FELIX DA CUNHA		132	90000000	FLORESTA	124	5	1	2	3	F	08	10	1	2650	N	2		0001	8	1	0	2000								1/2/2000
524	1	0016360	RUA VISCONDE DE MAUA		95680000	CENTRO	4304408	16	N	1	4	00	00	R PADRE HILDEBRANDO				SANTA M GORETTI	157	5	1	2	4	F	09	10	1	3300	N	2		0001	5	5	50	2000								1/6/2000
525	1	2232928	CENTRO	CASA		CENTRO	430450	27		2	5	00	00	RUA SANTA MARIA GORETE					194	5	1	2	4	F	09	09	1	3080		2			99	99		2010								6/7/2010
526	1	3508528	SAO LUIS			SAO LUIS	430460	41		4	4	02	00	PALMEIRA GOBBI		BLOCO 1E 540		HUMAITA	180	4	1	2	2	I	05	06	1	2025		1			1	2		2010								3/19/2010	14792959	2	RN	1	3508528
527	1	3508528	S�O LUIS			S�O LUIS	430460	42		2	4	01	00	R TARCILA MORAES DUTRA		APTO 211		PARQUE DOS MAIAS	155	5	1	2	4	M	08	08	1	3165		1			5	3		2008								8/28/2008
528	1	3508528	SAO JOSE			SAO JOSE	430460	26		1	4	00	00	A J RENNER		C 4		NAVEGANTES	180	2	1	2	2	M	03	09		930		2			1	2		2016			430460		431490		MRS4304600001	4/15/2016
529	1	3508528	SAO LUIS			SAO LUIS	430460	31		1	4	02	01	AV JOAO MOREIRA MACIEL				ANCHIETA	181	5	1	1	2	F	08	09		1950		2			1	2		2012								9/2/2012
530	1	3508528	SAO JOSE			SAO JOSE	430460	19		1	4	00	00	AJ RENNER				NAVEGANTES	180	4	1	1	2	M	05	06		1956		2			1	2		2015			430460		431490		MRS4304600001	11/3/2015
531	1	3508528	SAO LUIS			SAO LUIS	430460	22		1	3	00	00	BECO DO AMARAL		PARADA 13		LOMBA DO PINHEIRO	135	4	1	2	9	M	08	09		1985		2			4	7		2011								11/13/2011
532	1	3508528	SAO JOSE			SAO JOSE	430460	24		1	5	00	00	AV PALMIRA GOBBI		BLOBO B APTO 306		HUMAITA	180	5	1	1	3	M	07	08	1	2000		2			1	2		2008								4/22/2008
533	1	3508528	SAO JOSE			SAO JOSE	430460	37		1	4	00	00	PROFESSOR JOAO DE SOUZA RIBEIRO				HUMAITA	180	4	1	1	4	F	09	10		2112		2			1	2		2015			430460		431490		MRS4304600001	4/23/2015
534	1	3508528	S�O LUIS			S�O LUIS	430460	34		1	4	05	00	AV JOAO WALLIG				PASSO DA AREIA	146	5	1	2	4	M	08	09	1	2120		2			2	2		2008								7/19/2008
535	1	3508528	SAO LUIS			SAO LUIS	430460	20		1	4	01	00	ACESSO GIBA				RUBEM BERTA	155	5	1	1	4	F	09	10		2130		2			99	99		2013								9/16/2013
536	1	3508528	SAO LUIS			SAO LUIS	430460	23		1	4	01	00	ANTONIO MAZAFE				MORADAS DA HIPICA	100	4	1	1	1	F	08	09		2150		2			15	6		2013								3/9/2013
537	1	3508528	SAO LUIS			SAO LUIS	430460	30		1	4	02	00	NAO INFORMADO				CENTRO	194	4	1	1	1	F	04	09	1	2160		2			99	99		2011								3/28/2011
538	1	3508528	SAO LUIS			SAO LUIS	430460	33		1	5	01	00	EUCLIDES DA CUNHA		16		PARTENON	145	4	1	2	3	F	08	09	1	2165		2			7	7		2010								4/4/2010
539	1	3508528	SAO LUIS			SAO LUIS	430460	32		1	4	04	00	TRAVESSA NOVA TRENTO		03		TRISTEZA	169	5	1	2	1	F	08	09		2370		2			15	6		2014								2/22/2014
540	1	3508528	SAO LUIS			SAO LUIS	430460	21		2	4	00	00	JOAO DE BARROS				JARDIM CARVALHO	183	5	1	2	4	F	09	10		2465		2			3	4		2013								10/22/2013
541	1	0000298	AV BOQUEIRAO			JARDIM IGARA	430460	35		2	4	01	00	SAUL CONSTANTINO				SAO JOSE	194	5	1	2	4	F	09	09	1	2470		2			99	99		2007								7/21/2007
542	1	3508528	SAO JOSE			SAO JOSE	430460	25		1	4	01	00	X DOZE				GUAIBA	199	5	1	2	4	M	07	08		2485		2			99	99		2014								7/6/2014
543	1	3508528	SAO LUIS			SAO LUIS	430460	32		1	4	02	00	FRANCISCO DE OLIVEIRA VIEIRA				BELEM NOVO	108	5	1	2	4	F	09	10		2515		2			13	8		2013								4/21/2013
544	1	3508528	SAO LUIS			SAO LUIS	430460	18		1	4	00	00	ALUISIO OLIMPIO DE MELO		204B		SANTA FE	155	4	1	2	3	M	09	10		2560		2			14	3		2013								3/26/2013
545	1	3508528	SAO LUIS			SAO LUIS	430460	27		1	4	00	00	ALMIRANTE BARROSO				FLORESTA	124	5	1	1	4	F	09	10		2570		2			16	1		2014								4/24/2014
546	1	3508528	SAO JOSE			SAO JOSE	430460	20		1	4	00	01	ERNESTO NEUGEBAUER				HUMAITA	180	4	1	1	4	M	09	10		2580		2			1	2		2015			430460		431490		MRS4304600001	4/5/2015
547	1	3508528	SAO LUIS			SAO LUIS	430460	40		1	5	04	00	RUA EVARISTO DA VEIGA				PARTENON	145	5	1	1	3	F	10	10		2614		2			7	7		2013								6/14/2013
548	1	3508528	SAO JOSE			SAO JOSE	430460	24		1	4	00	01	ERNESTO NEUGEBAUER		85B		HUMAITA	180	5	1	1	4	M	08	09		2650		2			1	2		2015			430460		431490		MRS4304600001	6/4/2015
549	1	3508528	SAO LUIS			SAO LUIS	430460	27		1	5	00	00	AZEVEDO SADRE		AP 106		PASSO D AREIA	146	5	1	2	4	F	09	10	1	2675		2			2	2		2010								9/16/2010
550	1	3508528	SAO LUIS			SAO LUIS	430460	28		1	4	00	00	DOUTOR BARCELOS				CAVALHADA	114	5	1	1	4	F	09	10		2730		2			12	6		2012								4/4/2012
551	1	3508528	SAO LUIS			SAO LUIS	430460	17		1	4	01	01	VILA SANTO ANDRE				HUMAITA	180	4	1	1	9	M	08	09		2730		2			1	2		2012								8/17/2012
552	1	3508528	SAO JOSE			SAO JOSE	430460	22		1	3	03	00	ESTRADA JOAO VEDANA				CAVALHADA	114	5	1	2	1	M	06	08		2730		2			12	6		2015			430460		431490		MRS4304600001	9/1/2015
553	1	3508528	SAO LUIS			SAO LUIS	430460	27		1	4	02	01	NOVA PRIMAVERA				LOMBA DO PINHEIRO	135	5	1	1	4	M	09	10		2745		2			4	7		2013								3/17/2013
554	1	3508528	SAO LUIS			SAO LUIS	430460	25		1	4	01	00	GIORDANO BRUNO				RIO BRANCO	154	5	1	2	4	F	09	10		2750		2			16	1		2013								10/9/2013
555	1	2232014	RUA SANTOS FERREIRA			NOSSA SENHORA DAS GR	430460	21		1	3	01	00	SALEM					194	5	1	2	3	F	09	09	1	2760		2			99	99		2007								5/27/2007
556	1	3508528	S�O LUIS			S�O LUIS	430460	21		2	5	00	00	R BADEN POWELL				WARANDI	165	5	1	2	4	M	08	09	1	2760		2			14	3		2008								10/14/2008
557	1	3508528	SAO LUIS			SAO LUIS	430460	28		2	4	01	00	ALEXANDRE CAMACUAN				AGRONOMIA	101	5	1	1	3	F	09	09		2760		2			4	7		2011								12/28/2011
558	1	3508528	SAO JOSE			SAO JOSE	430460	19		1	4	00	00	PADRE ROQUE GONZALES				LOMBA DO PINHEIRO	135	5	1	1	3	F	09	09		2790		2			4	7		2015			430460		431490		MRS4304600001	3/19/2015
559	1	3508528	SAO JOSE			SAO JOSE	430460	20		1	4	01	00	SAO JOAQUIM				GLORIA	125	4	1	1	2	M	07	08		2800		2			9	5		2014								8/12/2014
560	1	3508528	SAO LUIS			SAO LUIS	430460	42		2	5	01	00	JAU		501		CRISTO REDENTOR	120	5	1	2	4	F	09	10	1	2815		2			2	2		2010								12/7/2010
561	1	3508528	SAO JOSE			SAO JOSE	430460	16		1	3	00	00	MAUA				RIO BRANCO	115	5	1	1	4	F	08	09		2815		2			16	1		2015			430460		431490		MRS4304600001	10/8/2015
562	1	0000298	AV BOQUEIRAO			JARDIM IGARA	430460	30		1	5	00	00	BERNARDI				CRISTO REDENTOR	194	4	1	1	4	F	09	09	1	2820		2			99	99		2007								7/2/2007
563	1	0000298	AV BOQUEIRAO			JARDIM IGARA	430460	36		4	3	02	01	TARSILA MORAES DUTRA					194	5	1	2	4	M	09	09	1	2830		2			99	99		2007								1/29/2007
564	1	3508528	S�O LUIS			S�O LUIS	430460	36		1	4	01	00	R DEMETRIO RIBEIRO		31		CENTRO	115	5	1	2	4	M	09	10	1	2830		2			16	1		2008								10/16/2008
565	1	3508528	SAO LUIS			SAO LUIS	430460	40		1	3	01	00	PANOMARA		APTO 03		LOMBA DO PINHEIRO	135	5	1	1	4	F	08	09		2835		2			4	7		2011								6/23/2011
566	1	3508528	SAO LUIS			SAO LUIS	430460	26		1	4	02	00	TRAVESSA CABO BENJAMIN				PARTENON	103	5	1	2	4	F	09	10	1	2845		2			7	7		2009								3/26/2009
567	1	3508528	SAO LUIS			SAO LUIS	430460	33		2	5	00	00	RIO SAO GONGALO				PASSO DA AREIA	157	5	1	2	4	F	09	10		2868		2			2	2		2012								9/18/2012
568	1	3508528	SAO JOSE			SAO JOSE	430460	30		2	4	00	00	SERAFIM ALENCASTRO				SARANDI	165	5	1	1	4	F	08	09		2895		2			5	3		2015			430460		431490		MRS4304600001	8/25/2015
569	1	3508528	SAO LUIS			SAO LUIS	430460	22		1	3	00	00	ACESSO A BECO DOIS		VILA AMAZONIA		RUBEM BERTA	155	5	1	1	9	M	09	10		2922		2			14	3		2013								4/19/2013
570	1	3508528	SAO LUIS			SAO LUIS	430460	23		1	3	01	00	ASSIS BRASIL				NITEROI	146	5	1	1	3	M	09	10		2930		2			2	2		2013								12/14/2013
571	1	3508528	SAO JOSE			SAO JOSE	430460	33		4	3	03	02	TRAVESSA DAS CAMELIAS				PARTENON	103	4	1	1	3	F	08	08		2930		2			7	7		2015			430460		431490		MRS4304600001	5/3/2015
572	1	3508528	SAO LUIS			SAO LUIS	430460	22		1	4	01	01	ANDRE ROSSI				FARRAPOS	181	5	1	1	4	M	08	08		2932		2			1	2		2014								3/14/2014
573	1	3508528	S�O LUIS			S�O LUIS	430460	36		2	3	04	00	R DR CAIO BRANDAO DE MELLO		APTO 203		HUMAITA	180	5	1	2	4	F	08	09	2	2940		2			1	2		2008								11/21/2008
574	1	3508528	SAO LUIS			SAO LUIS	430460	24		1	4	01	00	ALEXANDRE MARTINS ROSA		213		HUMAITA	180	5	1	1	4	F	09	10		2940		2			1	2		2013								7/29/2013
575	1	3508528	SAO LUIS			SAO LUIS	430460	24		1	5	00	00	B		VILA DOS SARGENTOS		SERRARIA	166	5	1	1	4	F	08	09	1	2945		2			15	6		2010								5/30/2010
576	1	3508528	SAO LUIS			SAO LUIS	430460	35		1	4	01	00	JOSE ALOISIO FILHO		135		HUMAITA	180	5	1	2	4	M	09	10	1	2955		2			1	2		2009								3/26/2009
577	1	3508528	SAO JOSE			SAO JOSE	430460	33		2	4	03	00	PLINIO BRASIL MILANO		APTO 0102		PASSO DA AREIA	146	5	1	2	4	F	09	09		2960		2			2	2		2016			430460		431490		MRS4304600001	2/4/2016
578	1	3508528	SAO LUIS			SAO LUIS	430460	31		1	4	00	00	ENGENHEIRO ALEXANDRE MARTINS DA ROSA		306		HUMAITA	180	5	1	2	4	F	09	09		2995		2			1	2		2011								6/16/2011
579	1	0000298	AV BOQUEIRAO			JARDIM IGARA	430460	26		1	5	00	00	ALBERTO RANGEL				RUBEM BERTA	194	5	1	2	4	F	09	10	4	3000		2			99	99		2007								7/9/2007
580	1	0000298	AV BOQUEIRAO			JARDIM IGARA	430460	23		1	5	01	01	FABIO ARAUJO SANTOS					194	5	1	2	4	F	09	09	1	3000		2			99	99		2007								1/16/2007
581	1	0000298	AV BOQUEIRAO			JARDIM IGARA	430460	33		2	5	01	00	CARLOS ESTEVAN					194	5	1	2	4	M	08	09	1	3000		2			99	99		2007								4/9/2007
582	1	3508528	SAO LUIS			SAO LUIS	430460	29		1	4	01	00	MUTUAO				PROTASIO ALVES	152	4	1	2	4	M	09	10		3000		2			3	4		2011								6/14/2011
583	1	3508528	SAO JOSE			SAO JOSE	430460	24		1	3	04	00	ERNESTO NEGUEBAUER		2		HUMAITA	180	5	1	1	2	F	09	09		3000		2			1	2		2016			430460		431490		MRS4304600001	3/29/2016
584	1	3508528	SAO LUIS			SAO LUIS	430460	28		1	4	00	00	ZEFERINO DIAS		430		SARANDI	165	5	1	2	4	F	08	09	1	3025		2			5	3		2010								5/18/2010
585	1	3508528	S�O LUIS			S�O LUIS	430460	35		4	5	00	00	R SANTANA		APTO 31		SANTANA	159	5	1	2	4	F	09	10	1	3035		2			16	1		2008								10/2/2008
586	1	0000298	AV BOQUEIRAO			JARDIM IGARA	430460	30		2	5	01	00	DOM DIOGO DE SOUZA				CRISTO REDENTOR	194	5	1	2	4	F	08	09	1	3040		2			99	99		2007								9/14/2007
587	1	3508528	S�O LUIS			S�O LUIS	430460	26		1	4	00	00	R SARGENTO SILVIO DELMAR HOLLENBACH		APT 117		PROTASIO ALVES	152	4	1	2	4	M	08	09	1	3040		2			14	3		2008								10/25/2008
588	1	2232014	RUA SANTOS FERREIRA			NOSSA SENHORA DAS GR	430460	35		1	3	01	00	BENTO GONCALVES				PARTENON	194	5	1	2	4	M	10	10	1	3045		2			99	99		2007								8/7/2007
589	1	0000298	AV BOQUEIRAO			JARDIM IGARA	430460	34		1	3	01	00	HERMES PEREIRA DE SOUZA					194	5	1	2	4	F	09	10	1	3050		2			99	99		2007								1/17/2007
590	1	3508528	SAO JOSE			SAO JOSE	430460	34		2	5	00	00	JOAQUIM NABUCO				CIDADE BAIXA	116	5	1	1	4	F	09	09		3050		2			16	1		2016			430460		431490		MRS4304600001	2/14/2016
591	1	2232014	MARECHAL RANDON			MARECHAL RANDON	430460	30		1	5	00	00	R ALBION		APT 1428		PARTENON	145	5	1	2	4	M	09	10	1	3060		2			7	7		2008								8/31/2008
592	1	3508528	SAO JOSE			SAO JOSE	430460	29		1	4	01	00	VIEIRA DA CUNHA				SARANDI	165	5	1	2	4	F	09	09		3060		2			5	3		2016			430460		431490		MRS4304600001	3/4/2016
593	1	3508528	SAO LUIS			SAO LUIS	430460	28		1	4	00	00	ARGENTINA FLORES DAS ROSAS				RUBEM BERTA	155	5	1	2	4	M	08	09		3070		2			5	3		2012								2/2/2012
594	1	3508528	SAO JOSE			SAO JOSE	430460	31		1	5	00	00	JOAO FAZIO AMATO				RUBEM BERTA	155	5	1	1	3	F	06	08		3118		2			14	3		2016			430460		431490		MRS4304600001	10/19/2016
595	1	0000380	VILA ICARO MATO GRANDE			VILA ICARO MATO GRANDE	430460	18		1	5	00	00	MARQUES DO POMBAL		APTO 32			194	5	1	1	4	M	09	10	1	3120		2			99	99		2007								1/30/2007
596	1	3508528	SAO JOSE			SAO JOSE	430460	35		1	4	02	00	CANCIO GOMES				FLORESTA	124	5	1	2	4	F	09	09		3120		2			16	1		2016			430460		431490		MRS4304600001	8/17/2016
597	1	3508528	SAO JOSE			SAO JOSE	430460	28		1	4	00	00	CRISTOVAO JAQUES				SARANDI	165	5	1	1	4	M	08	09		3122		2			5	3		2015			430460		431490		MRS4304600001	5/30/2015
598	1	3508528	SAO JOSE			SAO JOSE	430460	29		1	5	00	00	PALMIRA GOBBI				HUMAITA	180	5	1	1	4	M	08	09		3130		2			1	2		2015			430460		431490		MRS4304600001	10/23/2015
599	1	3508528	SAO JOSE			SAO JOSE	430460	34		2	4	01	00	DIQUE				SARANDI	165	5	1	2	4	F	08	09		3135		2			5	3		2015			430460		431490		MRS4304600001	3/1/2015
600	1	3508528	SAO JOSE			SAO JOSE	430460	18		1	4	00	01	JOSE HILARIO RETAMOZO				RUBEM BERTA	188	5	1	2	3	F	07	08		3135		2			14	3		2016			430460		431490		MRS4304600001	8/30/2016
601	1	3508528	SAO LUIS			SAO LUIS	430460	23		1	4	00	01	RUA ARGENTINO FLORES DA ROSA				RUBIM BERTA	155	5	1	1	4	M	08	09		3136		2			5	3		2014								2/24/2014
602	1	3508528	S�O LUIS			S�O LUIS	430460	26		2	4	00	00	R WALTER FERREIRA		APT 201		HUMAITA	180	5	1	2	4	F	09	10	1	3150		2			1	2		2008								8/23/2008
603	1	3508528	S�O LUIS			S�O LUIS	430460	42		2	4	01	00	R TARCILA MORAES DUTRA		APT 211		PARQUE DOS MAIAS	155	5	1	2	4	M	08	08	1	3165		2			5	3		2008								8/28/2008
604	1	3508528	SAO JOSE			SAO JOSE	430460	21		2	3	00	00	CANDELARIA				MATHIAS VELHO	194	5	1	1	4	F	08	09		3166		2			99	99		2016			430460		431490		MRS4304600001	3/22/2016
605	1	3508528	S�O LUIS			S�O LUIS	430460	19		1	4	00	00	AV SERTORIO		27		NAVEGANTES	162	5	1	1	4	M	09	09	1	3185		2			2	2		2008								9/10/2008
606	1	0000298	AV BOQUEIRAO			JARDIM IGARA	430460	37		2	4	01	00	POLONIA					194	5	1	2	4	M	08	09	1	3190		2			99	99		2007								4/23/2007
607	1	0000298	AV BOQUEIRAO			JARDIM IGARA	430460	32		2	4	01	00	SAO MATEUS		AP401			194	5	1	2	4	M	10	10	1	3200		2			99	99		2007								4/27/2007
608	1	3508528	SAO JOSE			SAO JOSE	430460	29		2	5	00	00	R MARACAIBO		104		JARDIM PLANALTO	131	5	1	2	4	M	09	09	1	3200		2			14	3		2008								7/10/2008
609	1	3508528	SAO JOSE			SAO JOSE	430460	30		1	4	01	00	MANOEL FERRADOR				PASSO DAS PEDRAS	147	4	1	2	4	F	08	09		3200		2			14	3		2015			430460		431490		MRS4304600001	3/30/2015
610	1	0000380	VILA ICARO MATO GRANDE			VILA ICARO MATO GRANDE	430460	23		1	5	01	00	R B UM AV BERNARDINO SILVEIRA AMORIM		AP 102		SARANDI	155	5	1	1	4	F	09	09	1	3220		2			5	3		2008								5/8/2008
611	1	2232014	MARECHAL RANDON			MARECHAL RANDON	430460	18		1	4	00	00	S				LOMBA DO PINHEIRO	194	5	1	1	4	M	09	10	4	3245		2			99	99		2008								8/12/2008
612	1	3508528	SAO LUIS			SAO LUIS	430460	18		1	4	00	00	GAMAL ABDEL NASSER				RUBEN BERTA	155	5	1	2	4	M	09	09		3250		2			5	3		2012								12/4/2012
613	1	3508528	S�O LUIS			S�O LUIS	430460	30		1	5	00	00	R CARLOS ESTEVAO		AP 106		JARDIM LEOPOLDINA	152	5	1	2	3	M	09	10	1	3275		2			14	3		2008								10/4/2008
614	1	3508528	S�O LUIS			S�O LUIS	430460	24		1	4	00	00	R CARLOS SALZANO VIEIRA DA CUNHA				JARDIM PLANALTO	131	5	1	1	4	M	08	09	1	3280		2			14	3		2008								9/5/2008
615	1	3508528	SAO LUIS			SAO LUIS	430460	21		1	4	01	00	AV BENNO MENTZ				VILA IPIRANGA	174	5	1	1	3	M	09	10	1	3290		2			2	2		2010								6/4/2010
616	1	0000298	AV BOQUEIRAO			JARDIM IGARA	430460	27		2	5	00	00	TUPINAMBA		AP304			194	5	1	2	4	F	09	09	1	3300		2			99	99		2007								4/26/2007
617	1	3508528	SAO LUIS			SAO LUIS	430460	22		2	4	00	00	DIQUE DOIS				ANCHIETA	102	5	1	1	4	F	09	10		3300		2			1	2		2011								12/6/2011
618	1	3508528	SAO LUIS			SAO LUIS	430460	15		1	3	01	00	HERVAL				RENASCENCA	113	5	1	1	9	M	09	09		3310		2			9	5		2011								9/9/2011
619	1	3508528	SAO LUIS			SAO LUIS	430460	22		1	3	03	00	ERNESTO NEGUIBAUER				HUMAITA	180	5	1	1	2	F	10	10		3328		2			1	2		2013								3/24/2013
620	1	2232014	MARECHAL RANDON			MARECHAL RANDON	430460	35		2	5	01	00	AV CEL APARICIO BORGES				GLORIA	103	5	1	2	4	F	09	09	1	3330		2			7	7		2008								7/14/2008
621	1	3508528	SAO JOSE			SAO JOSE	430460	40		2	4	01	00	RUA K				RUBEM BERTA	155	5	1	2	4	M	09	09		3335		2			99	99		2015			430460		431490		MRS4304600001	2/27/2015
622	1	3508528	SAO LUIS			SAO LUIS	430460	19		1	4	00	00	JOAO DE SOUZA RIBEIRO		524		HUMAITA	180	5	1	2	4	M	09	10		3340		2			1	2		2014								6/11/2014
623	1	3508528	SAO JOSE			SAO JOSE	430460	22		1	4	00	00	MANUEL SERAFIM				RUBEM BERTA	155	5	1	1	4	F	09	09		3348		2			5	3		2015			430460		431490		MRS4304600001	11/29/2015
624	1	2232014	MARECHAL RANDON			MARECHAL RANDON	430460	18		1	3	02	00	JOAO MOURA MACIEL				ANCHIETA	194	5	1	1	1	M	10	10	1	3350		2			99	99		2008								7/8/2008
625	1	3508528	SAO LUIS			SAO LUIS	430460	27		2	4	00	00	ENG UBATUBA DE FARIA		202		SARANDI	165	5	1	2	4	M	06	08		3355		2			5	3		2013								12/21/2013
626	1	3508528	SAO JOSE			SAO JOSE	430460	25		2	4	01	00	GERONIMO BATISTA				RUBEM BERTA	199	5	1	2	4	M	08	09		3360		2			99	99		2014								11/6/2014
627	1	0000298	AV BOQUEIRAO			JARDIM IGARA	430460	25		1	4	03	00	ENGENHEIRO DADI C FISCHER					194	5	1	2	4	M	09	10	1	3370		2			99	99		2007								5/5/2007
628	1	3508528	SAO JOSE			SAO JOSE	430460	18		1	4	00	00	MADRE BRIGIDA PASTORINO				SANTA TEREZA	158	5	1	2	3	M	08	09		3375		2			10	5		2014								9/25/2014
629	1	0000298	AV BOQUEIRAO			JARDIM IGARA	430460	28		2	5	00	00	ENG SADI DE CASTRO				PLANALTO	194	5	1	2	4	F	09	10	1	3380		2			99	99		2007								9/24/2007
630	1	3508528	SAO JOSE			SAO JOSE	430460	26		1	3	02	00	SANTA RITA				RIO BRANCO	124	5	1	1	4	M	09	09		3390		2			16	1		2016			430460		431490		MRS4304600001	4/20/2016
631	1	3508528	SAO LUIS			SAO LUIS	430460	37		1	5	00	00	DOUTOR AGOSTINHO BRAL				JARDIM CARVALHO	183	5	1	2	4	M	08	09	4	3410		2			3	4		2010								8/17/2010
632	1	0000298	AV BOQUEIRAO			JARDIM IGARA	430460	22		2	4	00	00	ESTRADA CAMPO NOVO					194	5	1	2	4	M	09	09	1	3420		2			99	99		2007								2/1/2007
633	1	0000298	AV BOQUEIRAO			JARDIM IGARA	430460	30		2	5	00	02	LOUREIRO DA SILVA					194	5	1	2	4	F	09	10	1	3420		2			99	99		2007								4/20/2007
634	1	0000298	AV BOQUEIRAO			JARDIM IGARA	430460	23		1	4	00	00	DOM PEDRITO					194	5	1	2	4	M	09	09	1	3430		2			99	99		2007								1/18/2007
635	1	3508528	SAO LUIS			SAO LUIS	430460	31		1	4	01	00	MARQUES DO MARICA				VILA NOVA	177	5	1	2	4	F	09	09	1	3440		2			12	6		2010								12/17/2010
636	1	3508528	SAO LUIS			SAO LUIS	430460	37		1	4	01	03	ENGENHEIRO FERNANDO DE ABREU		103		PASSO DA MANGUEIRA	165	5	1	1	3	F	09	10		3446		2			14	3		2014								4/17/2014
637	1	2232014	MARECHAL RONDOM			MARECHAL RONDOM	430460	18		1	4	00	00	AV SENADOR SALGADO FILHO		APTO 1604		CENTRO	115	5	1	1	4	M	08	09	1	3450		2			16	1		2008								6/2/2008
638	1	3508528	S�O LUIS			S�O LUIS	430460	37		1	4	00	00	R EDUARDO NADRUZ				RUBEN BERTA	155	5	1	2	4	M	07	09	1	3450		2			5	3		2008								11/21/2008
639	1	3508528	SAO JOSE			SAO JOSE	430460	33		1	4	01	00	26 DE DEZEMBRO				SAO JOSE	163	5	1	2	4	F	08	09		3450		2			7	7		2015			430460		431490		MRS4304600001	5/1/2015
640	1	3508528	SAO JOSE			SAO JOSE	430460	41		1	4	02	00	AQUILES DE FREITAS VIEGAS				PASSO DAS PEDRAS	147	5	1	2	4	M	09	09		3450		2			14	3		2015			430460		431490		MRS4304600001	9/20/2015
641	1	0000298	AV BOQUEIRAO			JARDIM IGARA	430460	23		1	3	00	00	ALCIDES H DA SILVEIRA					194	5	1	2	4	M	08	09	1	3460		2			99	99		2007								1/17/2007
642	1	3508528	SAO LUIS			SAO LUIS	430460	21		2	4	00	00	GABRIEL FRANCO DA LUZ		103		SARANDI	165	5	1	2	4	M	05	09		3470		2			5	3		2013								8/3/2013
643	1	3508528	SAO LUIS			SAO LUIS	430460	43		1	5	01	00	RUA TEIXEIRA MENDES		304		CHACARA DAS PEDRAS	117	5	1	2	4	F	09	09		3510		2			3	4		2014								2/22/2014
644	1	3508528	SAO LUIS			SAO LUIS	430460	41		2	4	01	00	CARLOS SALZANO VIEIRA				JARDIM ITU	131	5	1	2	3	M	08	09		3530		2			14	3		2012								12/13/2012
645	1	3508528	SAO JOSE			SAO JOSE	430460	30		1	4	01	00	ELOI FERREIRA				LOMBA DO PINHEIRO	135	5	1	1	4	F	08	09		3530		2			8	8		2015			430460		431490		MRS4304600001	8/20/2015
646	1	3508528	SAO JOSE			SAO JOSE	430460	25		1	4	01	00	PROFESSOR AUGUSTO OSVALDO THIESEN		APT 104		RUBEM BERTA	155	5	1	2	3	M	08	09		3535		2			14	3		2016			430460		431490		MRS4304600001	6/5/2016
647	1	3508528	SAO LUIS			SAO LUIS	430460	27		2	4	03	00	DONA ANI				PARTENON	101	5	1	1	3	M	06	08	1	3540		2			7	7		2010								1/30/2010
648	1	0000298	AV BOQUEIRAO			JARDIM IGARA	430460	31		1	4	00	00	SAO PAULO					194	5	1	2	4	F	08	09	1	3550		2			99	99		2007								3/10/2007
649	1	3508528	SAO LUIS			SAO LUIS	430460	33		1	4	02	00	GILDO DE FREITAS				MORRO SANTANA	152	5	1	2	3	M	09	10		3560		2			3	4		2014								4/25/2014
650	1	3508528	S�O LUIS			S�O LUIS	430460	31		1	4	00	00	HORTENCIA RODRIGUES BARBOSA				IPANEMA	194	4	1	2	4	M	08	10	1	3570		2			99	99		2008								11/20/2008
651	1	0000298	AV BOQUEIRAO			JARDIM IGARA	430460	39		2	5	01	00	BOTAFOGO		AP21			194	5	1	2	4	M	10	10	1	3580		2			99	99		2007								4/23/2007
652	1	0000298	AV BOQUEIRAO			JARDIM IGARA	430460	38		1	2	03	00	ROQUE KALAGE				PASSO DAREIA	194	5	1	2	4	F	09	10	1	3580		2			99	99		2007								7/2/2007
653	1	3508528	SAO LUIS			SAO LUIS	430460	31		1	4	00	00	RUA DOS MAIAS		102		RUBEM BERTA	155	5	1	2	4	M	06	10	1	3590		2			5	3		2009								1/3/2009
654	1	2232014	MARECHAL RANDON			MARECHAL RANDON	430460	44		2	4	01	00	NGENHEIRO ALEXANDRE MARTINS		APTO 214D		HUMAITA	180	5	1	2	4	M	04	07	1	3615		2			1	2		2010								6/2/2010
655	1	3508528	SAO JOSE			SAO JOSE	430460	16		1	4	00	00	DIDIA JARDIM PINTO				RUBEM BERTA	211	5	1	1	3	M	08	09		3624		2			5	3		2016			430460		431490		MRS4304600001	12/15/2016
656	1	3508528	SAO LUIS			SAO LUIS	430460	20		1	4	00	00	BARROS CASSAL				LOMBA DO PINHEIRO	194	5	1	1	3	M	08	09		3645		2			99	99		2012								4/26/2012
657	1	3508528	SAO JOSE			SAO JOSE	430460	26		2	4	00	00	ABILIO FERNANDES				SARANDI	165	5	1	2	4	M	09	09		3650		2			5	3		2016			430460		431490		MRS4304600001	8/9/2016
658	1	3508528	SAO LUIS			SAO LUIS	430460	18		1	4	01	00	FERMINA				SAO JOSE	163	5	1	1	3	M	10	10		3670		2			7	7		2013								5/21/2013
659	1	0000298	AV BOQUEIRAO			JARDIM IGARA	430460	34		2	4	01	01	SERRARIA					194	5	1	2	4	M	09	10	1	3680		2			99	99		2007								1/8/2007
660	1	3508528	SAO LUIS			SAO LUIS	430460	27		2	4	00	00	PARA				SAO GERALDO	161	5	1	1	4	F	09	10	1	3680		2			1	2		2009								1/19/2009
661	1	3508528	SAO LUIS			SAO LUIS	430460	26		1	3	01	01	DR NILO PECANHA				TRES FIGUEIRAS	107	5	1	1	3	M	08	09		3690		2			16	1		2013								6/1/2013
662	1	2232014	MARECHAL RANDON			MARECHAL RANDON	430460	24		2	4	01	00	R ANTONIO RIBEIRO MESSIAS				MORADA IPICA	100	5	1	1	3	M	09	10	1	3700		2			15	6		2008								9/20/2008
663	1	3508528	S�O LUIS			S�O LUIS	430460	36		1	4	00	02	AV FARRAPOS		704		FLORESTA	124	5	1	2	3	F	08	10	1	3715		2			16	1		2008								10/20/2008
664	1	3508528	SAO LUIS			SAO LUIS	430460	26		1	4	01	00	CHAPEU DO SO L				BELEM NOVO	118	5	1	2	4	M	09	10	1	3720		2			13	8		2010								7/15/2010
665	1	3508528	SAO LUIS			SAO LUIS	430460	24		1	4	00	00	SAAO MARCOS		04		LOMBA DO PINHEIRO	135	5	1	2	4	F	08	09		3755		2			4	7		2014								3/16/2014
666	1	3508528	SAO JOSE			SAO JOSE	430460	29		1	4	00	00	CHUI		APTO 101		CRISTAL	119	5	1	2	4	F	08	09		3765		2			10	5		2014								11/3/2014
667	1	3508528	SAO JOSE			SAO JOSE	430460	19		1	4	02	00	INTENDENTE ALFREDO AZEVEDO				GLORIA	103	5	1	2	1	M	08	09		3785		2			9	5		2016			430460		431490		MRS4304600001	7/25/2016
668	1	3508528	SAO LUIS			SAO LUIS	430460	18		5	4	00	00	PADRE LONDEL DE MOURA				SANTO INACIO	100	5	1	1	3	F	04	07		3798		2			15	6		2014								4/7/2014
669	1	3508528	SAO LUIS			SAO LUIS	430460	17		1	3	01	00	JERUSALEM				BOM JESUS	179	5	1	1	4	F	09	09		3830		2			3	4		2014								3/7/2014
670	1	3508528	SAO LUIS			SAO LUIS	430460	24		1	4	00	00	ANTONIO JOSE SANTANA				AGRONOMIA	101	5	1	1	4	M	09	10		3860		2			4	7		2011								7/6/2011
671	1	2232014	MARECHAL RANDON			MARECHAL RANDON	430460	27		1	4	00	00	DONA VERA				GLORIA	103	5	1	2	4	M	09	10	1	3870		2			9	5		2010								6/15/2010
672	1	2232014	MARECHAL RONDOM			MARECHAL RONDOM	430460	34		4	5	01	00	JACINTO GOMES		APT 101		SANTANA	194	5	1	2	4	M	08	09	1	3885		2			99	99		2007								8/2/2007
673	1	3508528	SAO JOSE			SAO JOSE	430460	32		2	5	01	00	AMADEU FAGUNDES DE OLIVEIRA FREITAS		104 B		PROTAZIO ALVES	152	5	1	2	4	M	08	09		3890		2			3	4		2015			430460		431490		MRS4304600001	7/27/2015
674	1	3508528	SAO LUIS			SAO LUIS	430460	28		1	4	00	00	CAP PADILHA				CASCATA	113	5	1	2	3	M	07	08		3914		2			9	5		2013								12/17/2013
675	1	3508528	SAO LUIS			SAO LUIS	430460	34		2	4	00	00	BECO DOS MENDONCAS				LOMBA DO PINHEIRO	135	5	1	2	4	M	09	10	1	3950		2			4	7		2010								2/15/2010
676	1	2232014	MARECHAL RANDON			MARECHAL RANDON	430460	20		1	3	00	00	ILHA GRANDE DOS MARINHEIROS		BECO		NOSSA SENHORA APARECIDA	34	5	1	2	4	M	09	10	1	3965		2			1	2		2009								3/9/2009
677	1	0000380	VILA ICARO MATO GRANDE			VILA ICARO MATO GRANDE	430460	31		2	4	00	00	AV DOS ESTADOS				ANCHIETA	152	5	1	2	3	F	07	09	4	3975		2			2	2		2008								4/28/2008
678	1	3508528	SAO JOSE			SAO JOSE	430460	30		1	4	02	00	MANOEL MARQUES		ACESSO 451		MARIO QUINTANA	188	5	1	1	4	M	09	09		3998		2			6	4		2016			430460		431490		MRS4304600001	9/19/2016
679	1	3508528	SAO LUIS			SAO LUIS	430460	29		2	5	00	00	SALVADOR LEAO		404		SARANDI	165	5	1	2	4	F	09	10	1	4000		2			5	3		2010								1/16/2010
680	1	3508528	SAO LUIS			SAO LUIS	430460	29		1	5	00	00	ORFANATROFIO		BLOCO 33 APTO 306		CRISTAL	143	5	1	1	4	M	08	09	1	4030		2			10	5		2009								2/27/2009
681	1	3508528	SAO LUIS			SAO LUIS	430460	25		1	4	01	05	UNIAO				SARANDI	165	5	1	1	9	M	09	10		4030		2			5	3		2012								1/12/2012
682	1	3508528	SAO LUIS			SAO LUIS	430460	37		1	3	09	00	ALFREDO NERI SOARES				SARANDI	162	5	1	2	2	F	09	10		4100		2			2	2		2013								7/13/2013
683	1	0000298	AV BOQUEIRAO			JARDIM IGARA	430460	22		1	4	00	00	NILO RUSCHEL					194	5	1	2	4	M	10	10	1	4110		2			99	99		2007								4/5/2007
684	1	3508528	SAO LUIS			SAO LUIS	430460	30		2	4	00	00	RUA SERAFIM DE ALENCASTRO				PARQUE MINUANO	165	5	1	2	4	F	08	09	1	4120		2			5	3		2010								1/5/2010
685	1	3508528	S�O LUIS			S�O LUIS	430460	24		1	4	00	00	ESTR CHAPEU DO SOL				BELEM NOVO	118	5	1	2	4	F	09	10	1	4200		2			13	8		2008								6/26/2008
686	1	3508528	SAO JOSE			SAO JOSE	430460	37		2	5	01	00	VINTE E QUATRO DE OUTUBRO		AP 303		AUXILIADORA	105	5	1	2	4	M	08	08		4210		2			16	1		2015			430460		431490		MRS4304600001	12/10/2015
687	1	3508528	SAO LUIS			SAO LUIS	430460	29		1	5	00	00	ECA DE QUEIROS				PETROPOLIS	149	5	1	2	3	M	09	10		4300		2			16	1		2011								9/27/2011
688	1	3508528	S�O LUIS			S�O LUIS	430460	34		1	5	00	00	R AMAPA		26		VILA NOVA	177	5	1	2	4	M	08	10	1	4335		2			12	6		2008								9/18/2008
689	1	3508528	SAO LUIS			SAO LUIS	430460	29		1	4	02	01	BECO DO GUARA				GUARUJA	126	5	1	2	4	M	02	08		4348		2			15	6		2012								9/16/2012
690	1	3508528	SAO LUIS			SAO LUIS	430460	43		1	5	00	00	WALDAMIRO SOUZA		AP 304		JARDIM DO SALSSO	182	5	1	2	4	M	09	10	4	4470		2			3	4		2010								9/9/2010
691	1	3508528	S�O LUIS			S�O LUIS	430460	26		1	4	00	00	CALDA MEYER		404		PROTASIO ALVES	194	5	1	2	4	M	09	10	4	4715		2			99	99		2008								12/16/2008
692	1	3508528	SAO JOSE			SAO JOSE	430460	27		1	5	00	00	R GRACIANO AZAMBUJA				PARTENON	145	1	2	2	2	F	01	01	4	425		2			7	7		2008								7/1/2008	11197350	2	CLARA ESTRAN GARCIA	1	3508528
693	1	3508528	SAO JOSE			SAO JOSE	430460	27		1	5	00	00	R GRACIANO AZAMBUJA				PARTENON	145	1	2	1	2	M	01	01	4	455		2			7	7		2008								7/1/2008	11197358	2	GABRIEL ESTRAN GARCIA	1	3508528
694	3						430460	29			9			AV GETULIO VARGAS	13284	AP206	12	GERAL	139				1	M	99	99							16	1		2013								1/29/2013
695	4						430460	26		1	5	99	99	R DR MARINO ABRAHAO	9540			PASSO PEDRAS ZONA INDEFINIDA 3	147	5	1	1	9	F	99	99				9			14	3		2008								9/23/2008
696	1	3508528	SAO JOSE			SAO JOSE	430460	33		1	5	00	00	MARECHAL MESQUITA				TERESOPOLIS	167	5	1	1	3	F	07	09		2534		9			9	5		2015			430460		431490		MRS4304600001	4/25/2015
697	1	3508528	SAO LUIS			SAO LUIS	430460	25		1	4	02	00	BARAO DE BAGE		APTO 407		VILA JARDIM	175	5	1	2	4	F	09	10	1	3360		9			3	4		2010								11/5/2010
698	1	3508528	SAO LUIS			SAO LUIS	430460	30		1	5	00	00	VICENTE PEREIRA DE SOUZA				CAVALHADA	114	5	1	2	4	M	09	10	1	3560		9			12	6		2010								11/5/2010
699	1	3508528	SAO LUIS			SAO LUIS	430460	19		1	4	00	00	ALZIRA FREITAS TACGUES				PROTASIO ALVES	152	5	1	2	4	M	08	09	1	3580		9			3	4		2010								12/9/2010
700	1	0016402	AV. GUILHERME SCHELL		92200630		4304606	28	N	2	3	03	00	AV MAJOR MANOEL JOSE MONTEIRO	908040	APTO 202		RUBEM BERTA	155	5	1	1	3	F	09	10	2	2740	N	1	Q699	0110	2	2	28	2000								5/2/2000
701	1	0045807	RUA BOQUEIRAO 33				4304606	27		1	4	02	00	AV EDUARDO PRADO 1350					177	5	1	2	4	M	09	10	1	3460		1	D180		12	6	0	2001								12/22/2001
702	1	0016386	RUA SANTOS FERREIRA		92200000		4304606	32	N	2	3	05	01	RUA T					190	5	1	2	2	M	08	10	1	1880	S	2		0107	99	99	0	2002								12/28/2002
703	1	0045807	RUA BOQUEIRAO		92410350		4304606	22	N	5	4	00	00	C	888888	jardim planalto		PROTASIO ALVES*	152	5	1	2	4	M	09	10	1	2170	N	2		0065	99	99	0	2000								10/5/2000
704	1	0016386	RUA SANTOS FERREIRA 1864		92200000		4304606	18	N	1	4	00	00	R CARUMBE 635					179	5	1	2	3	M	08	10	4	2205	N	2		0013	3	4		2003								3/1/2003
705	1	0045807	RUA BOQUEIRAO 33		92410350		4304606	40	N	2	5	00	00	AV ENG FRANCISCO RODOLFO SIMCH 295					165	5	1	2	4	F	09	09	1	2250	N	2		0017	14	3		2003								3/4/2003
706	1	0016386	RUA SANTOS FERREIRA		92200000		4304606	38	N	2	3	04	00	AV DIQUE SARANDI	868250			SARANDI	165	5	1	2	3	M	06	08	1	2285	N	2		0065	11	5	98	2000								6/4/2000
707	1	0016386	RUA SANTOS FERREIRA		92200000		4304606	38	N	2	3	02	02	AV DIQUE	858120	RUA C		SAO JOAO	162	5	1	2	3	M	06	08	1	2285	N	2		0187	1	1	26	2000								6/4/2000
708	1	0045807	347 X8182628		92410350		4304606	30	N	2	5	02	00	R TANCREDO NEVES VILA OPERARIA 347					181	5	1	2	4	F	09	10	1	2290	N	2		0025	1	2	63	2006								3/23/2006
709	1	0045807	RUA BOQUEIRAO 33				4304606	29		2	4	00	00	AV SARANDI 493					165	5	1	2	4	F	09	10	1	2350		2			5	3	98	2001								3/1/2001
710	1	0045807	RUA BOQUEIRAO 33		92410350		4304606	28	N	2	4	00	00	R CEL JOAO PACHECO DE FREITAS 274					131	5	1	1	4	F	09	10	1	2360	N	2		0030	14	3		2003								3/29/2003
711	1	0045807	140 X8283038		92410350		4304606	32	N	2	4	00	00	R MAX JUNIMAN 140		104 BL.D			180	5	1	2	4	F	10	10	1	2360	N	2		0045	1	2		2005								6/4/2005
712	1	0045807	RUA BOQUEIRAO		92410350		4304606	21	N	5	4	00	00	AV ADELINO FERREIRA JARDIM	897856			RUBEM BERTA	155	5	1	2	4	F	07	09	1	2400	N	2		0110	2	2	7	2000								5/24/2000
713	1	0045807	RUA BOQUEIRAO 33				4304606	33		2	3	00	00	R WOLFRAM METZLER 385					155	5	1	2	4	F	09	10	1	2450		2			14	3	0	2001								12/23/2001
714	1	0045807	RUA BOQUEIRAO 33		92410350		4304606	38	N	2	3	01	00	R SYLVIO SANSON 362					165	5	1	2	4	F	09	10	1	2520	N	2		0037	14	3		2003								5/22/2003
715	1	0045807	RUA BOQUEIRAO		92410350		4304606	32	N	5	3	01	00	R IRMAO INOCENCIO LUIS	867616			JAR ITU SABARA	131	5	1	1	3	M	09	10	1	2530	N	2		0065	7	2	51	2000								7/15/2000
716	1	0016386	RUA SANTOS FERREIRA		92200000		4304606	24	N	2	2	03	00	TRAV TRINDADE	858015			JARDIM LINDOIA	132	5	1	1	2	F	02	07	1	2530	N	2		0065	5	5	50	2000								7/27/2000
717	1	0016386	RUA SANTOS FERREIRA		92200000		4304606	32	N	2	3	02	00	AV DIQUE DOIS	838406			ANCHIETA	102	4	1	1	3	M	08	08	1	2540	N	2		0032	1	1	0	2000								2/16/2000
718	1	0045807	RUA BOQUEIRAO		92410350		4304606	22	N	5	4	00	00	RUA VIEIRA DA SILVA					190	5	1	2	4	M	08	09	1	2540	N	2		0094	99	99	0	2002								11/6/2002
719	1	0016386	RUA SANTOS FERREIRA		92200000		4304606	38	N	1	3	01	00	RAMIRES GALVAO					190	5	1	2	4	F	08	09	1	2545	N	2		0024	99	99	0	2002								4/21/2002
720	1	0027664	AV. GUILHERME SCHELL 3950				4304606	42		9	5	00	00	R PADRE HILDEBRANDO 585		602			157	5	1	2	4	F	09	10	1	2550		2			2	2	0	2001								1/24/2001
721	1	0045807	RUA BOQUEIRAO 33				4304606	38		2	5	00	00	R ALBERTO RANGEL 315		711			155	5	1	2	4	F	08	09	1	2550		2			14	3	57	2001								5/22/2001
722	1	0045807	RUA BOQUEIRAO 33		92410350		4304606	22	N	2	3	01	00	R TANCREDO NEVES VILA OPERARIA 82					181	5	1	1	3	F	09	10	2	2560	N	2		0089	1	2	63	2004								10/29/2004
723	1	0016386	610 X8663015		92200000		4304606	19	N	1	3	00	00	AV DR JOAO DENTICE 610					153	5	1	1	2	F	09	10	1	2590	N	2		0096	8	8	1	2006								12/23/2006
724	1	0016402	AV GUILHERME SCHELL 3950		92000000		4304606	39	N	1	4	02	00	R LAURINDO 148					159	5	1	2	3	F	02	08	1	2595	N	2		0092	16	1	89	2004								9/28/2004
725	1	0045807	RUA BOQUEIRAO 33		92410350		4304606	18	N	1	3	00	00	R FRANCISCO DE MEDEIROS 1120					165	5	1	1	4	M	09	10	1	2600	N	2		0070	99	99		2003								9/10/2003
726	1	0045807	RUA BOQUEIRAO 33		92410350		4304606	30	N	2	3	01	00	RUA PEDRO GIRANGELO					194	5	1	1	4	F	09	10	1	2610	N	2		0039	99	99		2004								4/18/2004
727	1	0016402	AV GUILHERME SCHELL 3950		92000000		4304606	29	N	1	5	00	00	R CARLOS ESTEVAO 995					152	5	1	2	3	F	07	09	4	2635	N	2		0055	14	3		2003								5/17/2003
728	1	0045807	RUA BOQUEIRAO		92410350		4304606	22	N	2	3	01	00	RUA MO�AMBIQUE					190	5	1	2	4	F	09	10	4	2650	N	2		0094	99	99	0	2002								8/13/2002
729	1	0045807	RUA BOQUEIRAO 33		92410350		4304606	41	N	2	5	02	00	R JOAO DA SILVA BUENO 227		AP.4179			152	5	1	1	4	F	09	10	1	2650	N	2		0017	3	4		2003								3/2/2003
730	1	0045807	8 X8183923		92410350		4304606	24	N	5	5	01	00	R LUIZ CARLOS PINHEIRO CABRAL 8					181	5	1	2	4	F	10	10	1	2650	N	2		0008	1	2	61	2006								2/13/2006
731	1	0045807	655 X8579138		92410350		4304606	24	N	1	4	02	00	R GASTON ENGLERT 655		AP 449			174	5	1	2	3	F	10	10	1	2660	N	2		0033	2	2		2005								4/23/2005
732	1	0016386	RUA SANTOS FERREIRA		92200000		4304606	25	N	1	3	00	00	AV FARIA LOBATO	868210			SARANDI	165	5	1	2	4	M	08	08	1	2665	N	2		0065	11	5	8	2000								6/1/2000
733	1	0045807	RUA BOQUEIRAO		92410350		4304606	32	N	2	4	01	00	BC DAS MOCAS	908208	FUNDOS		RUBEM BERTA	155	5	1	2	4	M	08	08	1	2670	N	2		0325	11	5	9	2000								12/22/2000
734	1	0045807	RUA BOQUEIRAO 33		92410350		4304606	31	N	2	4	02	00	R MARTINS DE LIMA 1138					163	5	1	2	4	F	10	10	1	2670	N	2		0017	7	7		2003								3/8/2003
735	1	0016402	53 X9079039		92000000		4304606	26	N	1	4	00	00	R JOAO FAZIO AMATO 53					155	5	1	2	4	M	09	10	1	2680	N	2		0090	14	3	57	2006								11/21/2006
736	1	0045807	485 X9999999		92410350		4304606	23	N	1	4	00	00	IPE, VILA SAO BORJA 485 485		CASA			165	5	1	2	3	M	10	10	1	2690	N	2		0090	99	99	0	2006								11/27/2006
737	1	0027664	AV. GUILHERME SCHELL 3950				4304606	33		1	5	00	00	R ENG FERNANDO MENDES RIBEIRO 30					160	5	1	2	4	M	08	09	1	2700		2			7	7	0	2001								10/19/2001
738	1	0045807	RUA BOQUEIRAO 33		92410350		4304606	23	N	5	5	01	00	RUA 10		ACESSO 25			190	5	1	2	4	F	09	10	1	2700	N	2		0070	99	99		2003								7/24/2003
739	1	0016386	RUA SANTOS FERREIRA		92200000		4304606	28	N	1	3	02	00	AV ERNESTO NEUGEBAUER	818234			HUMAITA	180	5	1	1	3	F	08	09	1	2730	N	2		0065	1	1	61	2000								6/19/2000
740	1	0045807	RUA BOQUEIRAO 33				4304606	24		1	5	01	00	R GASTON ENGLERT 655		499			174	5	1	2	4	F	09	10	1	2730		2			2	2	19	2001								7/24/2001
741	1	0016386	821 X8257107		92200000		4304606	21	N	1	5	00	00	ESTR FRANCISCA DE OLIVEIRA VIEIRA 821					108	5	1	2	4	M	08	09	1	2730	N	2		0099	13	8	34	2006								12/9/2006
742	1	0016386	RUA SANTOS FERREIRA 1864		92200000		4304606	17	N	1	3	00	00	R SALEM 152					153	5	1	2	3	F	07	09	1	2735	N	2		0002	8	8		2003								1/18/2003
743	1	0045807	RUA BOQUEIRAO		92410350		4304606	23	N	2	4	01	00	TRAV SAO GUILHERME	847229			SAO JOSE	163	5	1	2	3	F	09	10	1	2750	N	2		0110	6	6	13	2000								5/25/2000
744	1	0045807	RUA BOQUEIRAO		92410350		4304606	20	N	1	4	00	00	RUA A ACESSO 4010					190	5	1	2	4	F	09	09	1	2750	N	2		0018	99	99	0	2002								2/15/2002
745	1	0045807	RUA BOQUEIRAO		92410350		4304606	23	N	1	5	00	00	RUA TROPEIRO					190	5	1	1	4	F	09	10	1	2750	N	2		0091	99	99	0	2002								10/8/2002
746	1	0045807	RUA BOQUEIRAO		92410350		4304606	32	N	2	4	00	00	R CARLOS ESTEVAO	897904			PROTASIO ALVES*	152	5	1	2	4	M	09	09	1	2760	N	2		0032	2	2	27	2000								2/3/2000
747	1	0045807	RUA BOQUEIRAO 33		92410350		4304606	34	N	5	3	03	00	AV DAS INDUSTRIAS 697					162	5	1	2	4	F	09	10	2	2770	N	2		0054	1	2		2003								6/9/2003
748	1	0016386	RUA SANTOS FERREIRA 1864				4304606	31		2	5	01	00						190	5	1	1	4	M	09	10	1	2790		2			99	99		2001								4/8/2001
749	1	0045807	RUA BOQUEIRAO		92410350		4304606	30	N	2	4	02	00	AV MARIA JOSEFA DA FONTOURA	868122			SARANDI	165	4	1	2	4	F	09	09	1	2800	N	2		0032	11	5	100	2000								1/9/2000
750	1	0045807	RUA BOQUEIRAO 33				4304606	19		1	4	00	00	AV SOUZA MELO 997					165	5	1	1	4	M	10	10	1	2810		2			5	3	119	2001								7/6/2001
751	1	0045807	254 X7877053		92410350		4304606	34	N	1	4	00	00	AV SENADOR SALGADO FILHO 254		PORTO ALEGRE			115	5	1	2	4	M	09	09	3	2810	N	2		0037	16	1	86	2006								4/28/2006
752	1	0027664	AV. GUILHERME SCHELL 3950				4304606	31		2	5	01	00	R GOMES JARDIM 826		401			159	4	1	2	4	M	09	09	1	2815		2			16	1	0	2001								1/15/2001
753	1	0016386	RUA SANTOS FERREIRA 1864				4304606	31		1	3	03	00	VA CINCO CEFER UM 336					183	5	1	1	9	F	08	09	2	2825		2			3	4	0	2001								6/22/2001
754	1	0016386	RUA SANTOS FERREIRA		92200000		4304606	34	N	1	3	02	00	CAXUMBE		BECO 1			190	5	1	2	4	M	09	10	4	2840	N	2		0100	99	99	0	2002								11/16/2002
755	1	0016402	AV. GUILHERME SCHELL		92200630		4304606	21	N	2	5	00	00	R CEL JOAO CORREA	847902			PASSO DA AREIA	146	5	1	1	4	M	09	10	1	2845	N	2		0032	5	5	19	2000								1/31/2000
756	1	0045807	RUA BOQUEIRAO		92410350		4304606	30	N	1	4	00	00	RUA PADREATEDESCO					190	5	1	2	4	F	09	10	1	2850	N	2		0050	99	99	0	2002								5/18/2002
757	1	0045807	60 X8172223		92410350		4304606	27	N	1	4	00	01	R CLAUDIONOR MORAIS 60		CASA			113	5	1	2	4	F	09	09	1	2860	N	2		0003	9	5	41	2006								2/4/2006
758	1	0045807	350 X8678161		92410350		4304606	29	N	2	4	01	00	R ELIZIO ABATE CRIVELLA 350					131	6	1	2	4	F	09	10	1	2860	N	2		0099	2	2	18	2005								12/14/2005
759	1	0045807	RUA BOQUEIRAO 33				4304606	25		1	3	04	00	AV VINTE UM DE ABRIL 627					165	5	1	2	4	F	09	10	1	2870		2			5	3	8	2001								1/30/2001
760	1	0045807	RUA BOQUEIRAO 33		92410350		4304606	31	N	2	3	01	00	AV DANTE ANGELO PILLA 560					165	5	1	1	4	M	09	09	1	2870	N	2		0031	14	3		2003								4/20/2003
761	1	0016402	AV. GUILHERME SCHELL		92200630		4304606	28	N	2	4	00	00	R VALENTIM VICENTINI	827913			PASSO DA AREIA	146	5	1	2	4	M	08	09	1	2880	N	2		0032	5	5	50	2000								1/31/2000
762	1	0045807	RUA BOQUEIRAO		92410350		4304606	29	N	2	5	00	00	AV.TEN.AI TARRAGO		301			190	5	1	2	4	M	09	09	1	2890	N	2		0114	99	99	0	2002								11/9/2002
763	1	0016386	RUA SANTOS FERREIRA		92200000		4304606	24	N	1	2	99	99	R PRIMEIRO DE MAIO	807324	134		PARTENON	145	5	1	2	4	M	09	10	4	2895	N	2		0065	6	6	36	2000								6/2/2000
764	1	0016386	RUA SANTOS FERREIRA		92200000		4304606	22	N	1	3	03	00	RUA OITO					190	5	1	2	3	F	04	06	1	2900	N	2		0034	99	99	0	2002								4/27/2002
765	1	0045807	RUA BOQUEIRAO		92410350		4304606	24	N	5	4	01	00	RUA QUATORZE		PARQUE DOS MAIAS			190	5	1	2	4	F	09	10	1	2900	N	2		0064	99	99	0	2002								8/2/2002
766	1	0045807	383 X7878119		92410350		4304606	20	N	5	4	00	00	R DR FLORES 383		802			115	5	1	2	4	F	09	10	1	2900	N	2		0069	16	1		2005								8/27/2005
767	1	0045807	RUA BOQUEIRAO 33		92410350		4304606	23	N	1	3	00	00	AV BALTAZAR DE OLIVEIRA GARCIA 2710		409			155	5	1	1	4	M	10	10	1	2910	N	2		0049	14	3	0	2004								5/27/2004
768	1	0016386	RUA SANTOS FERREIRA 1864		92200000		4304606	35	N	4	3	04	00	AV A J RENNER 6					180	5	1	1	3	M	09	10	1	2920	N	2		0086	1	2		2003								11/12/2003
769	1	0016402	AV GUILHERME SCHELL		92000000		4304606	25	N	1	5	00	00	FELIPE CAMARAO		32			190	5	1	1	4	F	09	10	1	2930	N	2		0036	99	99	0	2002								4/1/2002
770	1	0045807	RUA BOQUEIRAO		92410350		4304606	34	N	4	4	01	00	RUA VICENTE MONTEJI		CASA 10 QUADRA 12			190	5	1	1	4	F	06	09	1	2930	N	2		0113	99	99	0	2002								12/17/2002
771	1	0045807	RUA BOQUEIRAO 33				4304606	35		2	4	01	00	AV SARANDI 571					165	5	1	2	4	M	09	09	1	2950		2			5	3	98	2001								12/6/2001
772	1	0045807	RUA BOQUEIRAO 33		92410350		4304606	21	N	5	4	01	00	AV MARTINS BASTOS 444					165	5	1	1	4	F	09	10	1	2950	N	2		0017	5	3		2003								2/12/2003
773	1	0016386	RUA SANTOS FERREIRA 1864		92200000		4304606	38	N	1	3	01	00	AV IPIRANGA 734					139	5	1	2	4	F	09	09	1	2950	N	2		0100	16	1	89	2004								12/10/2004
774	1	0045807	RUA BOQUEIRAO		92410350		4304606	33	N	5	4	01	00	R WALDOMIRO SILVEIRA DIAS	877801			JAR ITU SABARA	131	5	1	1	3	M	08	09	1	2960	N	2		0065	2	2	112	2000								8/21/2000
775	1	0016386	RUA SANTOS FERREIRA		92200000		4304606	20	N	1	3	01	00	T3					190	5	1	1	3	F	09	10	1	2965	N	2		0043	99	99	0	2002								5/25/2002
776	1	0045807	RUA BOQUEIRAO		92410350		4304606	29	N	5	4	01	99	R CEL JOSE RODRIGUES SOBRAL	827409	102		PARTENON	145	4	1	2	4	F	08	09	1	2990	N	2		0110	6	6	54	2000								4/4/2000
777	1	0016402	AV GUILHERME SCHELL 3950		92000000		4304606	23	N	1	4	00	00	ESTR MARTIM FELIX BERTA 965					152	5	1	2	4	M	09	09	1	2990	N	2		0078	14	3	7	2004								9/13/2004
778	1	0016386	RUA SANTOS FERREIRA 1864				4304606	35		2	3	03	00	R MANDUCA NUNES 130					103	5	1	2	3	F	09	09	1	2995		2			9	5	41	2001								10/1/2001
779	1	0016386	RUA SANTOS FERREIRA		92200000		4304606	28	N	2	4	00	00	R SANTA PAULA	887216			AGRONOMIA	101	5	1	2	4	M	09	10	1	3000	N	2		0065	10	6	94	2000								6/12/2000
780	1	0045807	RUA BOQUEIRAO 33				4304606	37		2	5	02	00	R COMISSARIO BERGMANN 107		213			165	5	1	2	4	F	09	10	1	3000		2			14	3	0	2001								6/13/2001
781	1	0045807	RUA BOQUEIRAO		92410350		4304606	31	N	2	3	00	00	RUA ESTRADA DOS ALPES					190	5	1	1	4	F	08	09	2	3000	N	2		0094	99	99	0	2002								10/31/2002
782	1	0045807	RUA BOQUEIRAO 33		92410350		4304606	41	N	2	5	01	00	AV PALMIRA GOBBI 820		814			180	5	1	2	4	F	09	10	1	3000	N	2		0037	1	2	63	2004								4/8/2004	04930206	2	LARISSA ANUE PEREIRA	3
783	1	0045807	RUA BOQUEIRAO 33		92410350		4304606	14	N	1	3	00	00	R NELSON DUARTE BROCHADO 22					145	5	1	2	3	M	08	09	4	3000	N	2		0050	7	7	47	2004								6/9/2004
784	1	0045807	RUA BOQUEIRAO 33		92410350		4304606	39	N	2	4	01	00	R DR JOAO INACIO 1472		206			162	5	1	2	4	F	09	10	1	3020	N	2		0029	2	2		2003								3/25/2003
785	1	0045807	RUA BOQUEIRAO		92410350		4304606	34	N	2	4	99	99	AV PALMIRA GOBBI	818232	306		HUMAITA	180	5	1	1	4	M	09	10	1	3030	N	2		0325	1	1	61	2000								12/12/2000
786	1	0016402	990 X8182321		92000000		4304606	45	N	2	5	01	00	AV PALMIRA GOBBI 990		910			180	5	1	2	4	F	09	10	2	3030	N	2		0039	1	2	63	2005								4/14/2005
787	1	0045807	RUA BOQUEIRAO		92410350		4304606	35	N	2	4	01	00	RUA DESEMBARGADOR ALMIRO CAUDURO		AP.202			190	5	1	2	4	F	09	10	1	3030	N	2		0112	99	99	0	2002								12/20/2002
788	1	0045807	RUA BOQUEIRAO		92410350		4304606	29	N	2	4	99	99	AC DOIS J VILA NOVA BRASILIA	868243			SARANDI	165	5	1	2	4	M	09	10	1	3040	N	2		0110	11	5	0	2000								5/5/2000
789	1	0045807	RUA BOQUEIRAO		92410350		4304606	21	N	2	5	00	00	AV.GENERAL BENTO MARTINS					190	5	1	2	4	F	09	10	1	3040	N	2		0114	99	99	0	2002								11/10/2002
790	1	0045807	469 X8276024		92410350		4304606	35	N	1	5	00	00	R GUILHERME ALVES 469					130	5	1	2	4	M	09	09	1	3040	N	2		0003	16	1	89	2006								1/3/2006
791	1	0045807	46 X8981029		92410350		4304606	26	N	1	4	00	00	R ABELINO NICOLAU DE ALMEIDA 46					155	5	1	2	4	F	09	10	2	3050	N	2		0029	5	3	99	2006								4/9/2006
792	1	0045807	77 X8979023		92410350		4304606	19	N	1	3	00	00	R GOLDA MEIR 77		JARDIM LEOPOLDINA			152	5	1	2	3	M	09	09	1	3050	N	2		0030	14	3	27	2006								4/15/2006
793	1	0016386	RUA SANTOS FERREIRA 1864		92200000		4304606	33	N	1	3	01	00	R DOS MAIAS 1719					155	5	1	2	4	M	08	08	1	3065	N	2		0017	5	3	0	2004								2/12/2004
794	1	0045807	RUA BOQUEIRAO 33		92410350		4304606	26	N	1	4	00	00	R JURUA 739					133	5	1	2	4	F	08	09	1	3070	N	2		0002	2	2		2003								1/21/2003
795	1	0045807	RUA BOQUEIRAO		92410350		4304606	20	N	1	3	00	00	ESTRADA DOS ALPES					190	5	1	2	4	M	09	10	1	3080	N	2		0019	99	99	0	2002								1/26/2002
796	1	0045807	RUA BOQUEIRAO 33		92410350		4304606	42	N	2	4	02	00	AV ENG FRANCISCO RODOLFO SIMCH 230		716			165	5	1	2	4	F	10	10	1	3080	N	2		0099	14	3	0	2004								12/14/2004
797	1	0045807	RUA BOQUEIRAO		92410350		4304606	32	N	2	4	02	00	AV EDGAR PIRES DE CASTRO	816303	CASA 43		RESTINGA	153	5	1	2	4	M	09	10	1	3090	N	2		0187	9	3	114	2000								7/25/2000
798	1	0045807	RUA BOQUEIRAO 33				4304606	30		2	5	00	00	R CAPITAO AMARANTE XAVIER 95		A			177	4	1	2	4	M	04	06	1	3090		2			12	6	0	2001								5/14/2001
799	1	0016386	RUA SANTOS FERREIRA		92200000		4304606	28	N	1	3	02	01	AV CAPIVARI	767202			CRISTAL	119	5	1	1	3	F	09	09	1	3100	N	2		0065	4	4	60	2000								6/29/2000
800	1	0045807	RUA BOQUEIRAO 33		92410350		4304606	22	N	1	4	00	00	ESTR MARTIM FELIX BERTA 1939		JARDIM LEOPOLDINA			188	5	1	1	4	F	09	10	1	3100	N	2		0029	6	4		2003								3/20/2003
801	1	0045807	RUA BOQUEIRAO 33		92410350		4304606	25	N	1	5	00	00	AV SARANDI 513					165	5	1	2	4	F	10	10	1	3120	N	2		0049	5	3	98	2004								5/23/2004
802	1	0045807	911 X8982191		92410350		4304606	28	N	2	4	00	00	AV BERNARDINO SILVEIRA PASTORIZA 911					155	5	1	2	4	F	09	09	1	3130	N	2		0003	5	3	0	2006								1/27/2006
803	1	0045807	RUA BOQUEIRAO 33		92410350		4304606	25	N	2	5	00	00	AV JOSE ALOISIO FILHO 889		86			180	5	1	2	4	M	09	10	1	3130	N	2		0072	1	2	63	2004								8/17/2004
804	1	0016386	RUA SANTOS FERREIRA		92200000		4304606	39	N	5	3	06	01	RUA P BECO P1					190	5	1	2	3	F	10	10	1	3140	N	2		0103	99	99	0	2002								11/30/2002
805	1	0045807	RUA BOQUEIRAO		92410350		4304606	22	N	5	4	00	00	R NORBERTO JUNG	878026	101		SARANDI	165	5	1	1	4	F	08	09	1	3150	N	2		0065	2	2	0	2000								8/1/2000
806	1	0045807	RUA BOQUEIRAO 33				4304606	24		2	9	00	00	R JOAO VICENTE 450					135	5	1	2	4	F	09	10	1	3150		2			4	7	0	2001								12/22/2001
807	1	0045807	RUA BOQUEIRAO 33		92410350		4304606	27	N	2	4	01	00	R COLINAS 13					113	5	1	2	4	F	09	10	2	3150	N	2		0070	9	5		2003								8/28/2003
808	1	0045807	RUA BOQUEIRAO 33		92410350		4304606	24	N	1	5	00	00	AV ASSIS BRASIL 636		303			157	5	1	1	4	M	09	10	1	3150	N	2		0037	2	2	50	2004								4/10/2004
809	1	0045807	RUA BOQUEIRAO 33		92410350		4304606	18	N	2	3	00	00	R SERAFIM ALENCASTRO 726					165	5	1	2	4	F	09	10	1	3150	N	2		0041	5	3	100	2004								5/14/2004
810	1	0045807	460 X7682016		92410350		4304606	18	N	1	3	01	00	I DAS FLORES 460					32	5	1	2	4	M	00	09	1	3160	N	2		0003	1	2	0	2006								1/25/2006
811	1	0045807	3 X9999999		92410350		4304606	29	N	1	4	00	00	RUA H 3 3 3		MORRO SANTANA			152	5	1	2	4	M	08	10	1	3160	N	2		0043	99	99	0	2006								5/22/2006
812	1	0045807	190 X8178071		92410350		4304606	30	N	1	3	04	00	R SILVA JARDIM 190		MARIA REGINA			105	5	1	2	4	M	09	09	2	3180	N	2		0062	16	1	86	2006								8/10/2006
813	1	0045807	RUA BOQUEIRAO 33		92410350		4304606	40	N	2	4	02	00	AV ANTONIO CARVALHO 2600					183	5	1	2	4	M	09	09	1	3190	N	2		0002	3	4		2003								1/18/2003
814	1	0016386	3005 X8181166		92200000		4304606	18	N	1	3	00	00	AV DOS ESTADOS 3005					102	5	1	1	2	M	04	07	2	3190	N	2		0070	1	2	0	2005								8/20/2005
815	1	0016402	161 X8979049		92000000		4304606	26	N	1	4	00	00	R CARLOS ESTEVAO 161		APTO 206			152	5	1	2	4	M	08	09	1	3190	N	2		0090	14	3	27	2006								11/6/2006
816	1	0016402	AV. GUILHERME SCHELL		92200630		4304606	23	N	2	5	00	00	R MORRETES	828020	33		SANTA M GORETTI	157	5	1	1	4	M	09	10	1	3195	N	2		0065	5	5	50	2000								7/31/2000
817	1	0027664	AV. GUILHERME SCHELL 3950				4304606	18		2	4	00	00	R ESPERANCA CIDADE DE DEUS 72					114	5	1	9	4	F	09	10	1	3195		2			12	6	66	2001								7/17/2001
818	1	0045807	RUA BOQUEIRAO 33				4304606	29		4	5	02	00	R DR OTAVIO SANTOS 110		704			131	5	1	2	4	M	09	09	1	3200		2			3	4	0	2001								8/10/2001
819	1	0045807	1702 X7978018		92410350		4304606	24	N	2	5	00	00	AV CRISTOVAO COLOMBO 1702		AP.TERREO			124	5	1	2	4	F	09	10	1	3210	N	2		0047	16	1		2005								6/21/2005
820	1	0045807	8 X8183881		92410350		4304606	19	N	1	4	00	00	R IRMA MARIA JOSE TREVISAN 8		NAVEGANTE			181	5	1	1	4	F	07	10	1	3210	N	2		0029	1	2	61	2006								4/14/2006
821	1	0016402	925 X8562027		92000000		4304606	24	N	2	5	00	00	ESTR JOAO ANTONIO SILVEIRA 925		SOBRADO 28			153	5	1	1	4	F	09	10	1	3220	N	2		0025	8	8	93	2005								3/28/2005
822	1	0016386	RUA SANTOS FERREIRA 1864				4304606	28		1	4	01	00	TRAVESSA SILVA - IPE 9					183	5	1	1	2	F	08	09	1	3225		2			3	4	0	2001								3/3/2001
823	1	0027664	AV. GUILHERME SCHELL 3950				4304606	15		1	4	00	00	AV DO FORTE 1183		303			174	5	1	1	4	F	09	10	1	3235		2			2	2	0	2001								1/9/2001
824	1	0027664	AV. GUILHERME SCHELL 3950				4304606	29		2	5	00	00	TRAV DR HEINZELMANN 520					142	5	1	2	3	F	09	10	1	3235		2			1	2	63	2001								3/27/2001
825	1	0045807	RUA BOQUEIRAO 33		92410350		4304606	21	N	2	3	00	00	R CARLOS ESTEVAO 505		203			152	5	1	2	4	M	08	10	1	3240	N	2		0049	14	3	27	2004								6/14/2004
826	1	0045807	RUA BOQUEIRAO		92410350		4304606	33	N	5	5	01	00	RUA CORREA LIMA					190	5	1	2	4	M	09	10	1	3240	N	2		0097	99	99	0	2002								9/3/2002
827	1	0045807	RUA BOQUEIRAO 33		92410350		4304606	35	N	2	4	02	00	R SANTA ROSA DE LIMA 722					155	5	1	2	4	M	09	10	1	3240	N	2		0031	5	3		2003								4/25/2003
828	1	0045807	RUA BOQUEIRAO 33		92410350		4304606	26	N	1	5	00	00	R JULIO BRUNELLI 48					165	5	1	2	4	F	09	10	1	3240	N	2		0029	5	3		2003								3/22/2003
829	1	0045807	RUA BOQUEIRAO 33		92410350		4304606	28	N	4	4	00	00	TRAV CHATEAUBRIAND 243					147	5	1	2	4	M	09	10	1	3240	N	2		0030	14	3		2003								4/5/2003
830	1	0045807	2830 X8680209		92410350		4304606	20	N	2	4	00	00	AV BALTAZAR DE OLIVEIRA GARCIA 2830		APTO. 402			155	5	1	2	4	F	10	10	1	3240	N	2		0025	14	3	0	2006								3/27/2006
831	1	0016386	RUA SANTOS FERREIRA		92200000		4304606	21	N	2	5	00	00	R DR ARON MENDA	897910	425		PROTASIO ALVES*	152	6	1	1	4	M	09	10	1	3250	N	2		0323	2	2	27	2000								12/5/2000
832	1	0045807	RUA BOQUEIRAO		92410350		4304606	35	N	2	5	02	00	R DIOGO ALVARES CORREIA	898221			SARANDI	165	5	1	2	4	F	09	10	1	3250	N	2		0065	11	5	99	2000								10/25/2000
833	1	0045807	RUA BOQUEIRAO		92410350		4304606	34	N	1	4	00	00	R TAVEIRA JUNIOR	797124			NONOAI	143	5	1	2	4	F	04	09	1	3250	N	2		0065	4	4	127	2000								11/6/2000
834	1	0045807	RUA BOQUEIRAO		92410350		4304606	30	N	5	3	01	00	RUA A.J.RENNER					190	5	1	1	4	F	09	10	1	3250	N	2		0094	99	99	0	2002								8/15/2002
835	1	0016386	RUA SANTOS FERREIRA 1864		92200000		4304606	37	N	5	2	07	00	AV PROTASIO ALVES 9851					152	5	1	1	3	M	08	09	1	3250	N	2		0031	4	7	0	2004								4/3/2004
836	1	0045807	RUA BOQUEIRAO		92410350		4304606	41	N	4	4	02	01	RUA TIJUCA					190	5	1	2	4	F	09	10	1	3250	N	2		0022	99	99	0	2002								3/9/2002
837	1	0016386	953 X8782096		92200000		4304606	35	N	4	5	01	00	AV TOLEDO PIZA 953					165	5	1	1	4	M	09	09	1	3250	N	2		0069	5	3		2005								8/14/2005
838	1	0045807	1021 X8066011		92410350		4304606	21	N	2	3	00	00	BC PALADINO 1021					100	5	1	2	4	F	10	10	1	3250	N	2		0021	12	6		2005								3/28/2005
839	1	0016386	RUA SANTOS FERREIRA		92200000		4304606	30	N	1	3	01	00	R SETE MIL CENTO DOZE NUCLEO ESPERANCA	876305			RESTINGA	153	5	1	1	2	M	07	09	4	3255	N	2		0065	9	3	1	2000								8/19/2000
840	1	0045807	RUA BOQUEIRAO		92410350		4304606	20	N	5	4	00	00	R CIPO	847802			VILA IPIRANGA	174	5	1	2	4	F	09	09	1	3260	N	2		0032	5	5	19	2000								2/4/2000
841	1	0045807	RUA BOQUEIRAO		92410350		4304606	25	N	5	3	01	00	RUA QUATRO		NAVEGANTES			190	5	1	2	4	F	06	09	1	3260	N	2		0022	99	99	0	2002								3/16/2002
842	1	0045807	RUA BOQUEIRAO		92410350		4304606	27	N	2	5	00	00	BC PALADINO	806601			ABERTA MORROS*	100	5	1	2	4	M	09	09	1	3270	N	2		0065	3	3	0	2000								8/1/2000
843	1	0045807	RUA BOQUEIRAO		92410350		4304606	30	N	2	4	01	00	RUA PAULINO VASCO MICCO					190	5	1	2	4	M	09	10	1	3270	N	2		0095	99	99	0	2002								2/16/2002
844	1	0016386	RUA SANTOS FERREIRA		92200000		4304606	15	N	1	3	00	00	AVENIDA JOAO MACIEL					190	5	1	1	3	F	08	09	4	3270	N	2		0073	99	99	0	2002								8/30/2002
845	1	0045807	RUA BOQUEIRAO 33		92410350		4304606	29	N	2	4	00	00	R JOAO PARIS 1063					155	5	1	2	4	M	09	10	1	3280	N	2		0039	5	3	99	2004								4/26/2004
846	1	0016386	RUA SANTOS FERREIRA		92200000		4304606	22	N	1	3	01	00	AV ERNESTO NEUGEBAUER	818234			HUMAITA	180	5	1	1	3	F	01	06	1	3290	N	2		0187	1	1	61	2000								5/31/2000
847	1	0016386	RUA SANTOS FERREIRA		92200000		4304606	32	N	5	5	01	00	ANTONIO DE CARVALHO B		APTO 135			190	5	1	2	3	F	08	10	1	3300	N	2		0098	99	99	0	2002								11/9/2002
848	1	0045807	RUA BOQUEIRAO		92410350		4304606	38	N	2	3	02	00	AV A J RENNER	808123			FARRAPOS	181	5	1	2	4	F	09	10	2	3310	N	2		0032	1	1	61	2000								1/24/2000
849	1	0045807	RUA BOQUEIRAO		92410350		4304606	30	N	5	3	01	00	MARGARIDA					190	5	1	2	4	M	08	09	2	3310	N	2		0018	99	99	0	2002								2/18/2002
850	1	0016402	AV GUILHERME SCHELL 3950		92000000		4304606	31	N	1	5	01	00	R CARLOS ESTEVAO 995		404			152	5	1	2	4	M	08	09	4	3310	N	2		0099	14	3	27	2004								11/10/2004
851	1	0016386	25 X8979379		92200000		4304606	41	N	4	5	03	00	R ORLANDO AITA 25		208			152	5	1	2	3	F	10	10	4	3315	N	2		0016	14	3	27	2006								3/17/2006
852	1	0045807	RUA BOQUEIRAO		92410350		4304606	19	N	5	4	00	00	R SALVADOR DE ROSE	908026	CASA 102		RUBEM BERTA	155	5	1	1	4	F	08	09	4	3320	N	2		0110	2	2	0	2000								4/23/2000
853	1	0016386	RUA SANTOS FERREIRA 1864		92200000		4304606	18	N	1	4	00	00	AV DOS ESTADOS 3005		CASA 10			102	5	1	1	3	M	09	10	1	3330	N	2		0045	1	2		2003								6/20/2003
854	1	0016402	AV. GUILHERME SCHELL		92200630		4304606	23	N	2	4	00	00	AV BALTAZAR DE OLIVEIRA GARCIA	868020	APTO 207		RUBEM BERTA	155	5	1	1	4	F	09	10	1	3340	N	2		0187	2	2	0	2000								6/14/2000
855	1	0016402	934 X7875032		92000000		4304606	34	N	1	4	01	00	R MARCILIO DIAS 934		MENINO DEUS			139	5	1	2	4	F	09	10	1	3340	N	2		0057	16	1	89	2006								6/12/2006
856	1	0045807	RUA BOQUEIRAO 33		92410350		4304606	20	N	1	4	00	00	RUA C					194	5	1	2	4	F	09	10	1	3340	N	2		0039	99	99		2004								5/4/2004
857	1	0016386	RUA SANTOS FERREIRA		92200000		4304606	23	N	2	5	00	00	PROFESSOR BERTRAND RUSSEL					190	5	1	2	3	M	08	08	1	3345	N	2		0029	99	99	0	2002								3/5/2002
858	1	0045807	329 X7878192		92410350		4304606	16	N	1	4	00	00	R PINTO BANDEIRA 329					115	5	1	2	4	F	09	10	1	3350	N	2		0077	16	1	86	2005								10/13/2005
859	1	0045807	RUA BOQUEIRAO		92410350		4304606	33	N	5	5	00	00	RUA BUARQUE DE MACEDO					190	5	1	2	4	M	09	09	1	3360	N	2		0097	99	99	0	2002								9/4/2002
860	1	0045807	RUA BOQUEIRAO 33		92410350		4304606	29	N	2	5	99	99	R ABAETE 145					165	5	1	2	4	M	09	10	1	3360	N	2		0088	5	3		2003								11/5/2003
861	1	0016402	AV. GUILHERME SCHELL		92200630		4304606	20	N	1	5	00	00	R RIACHUELO	767705	404		CENTRO	115	4	1	1	4	F	08	09	1	3375	N	2		0032	8	1	86	2000								1/9/2000
862	1	0045807	RUA BOQUEIRAO 33				4304606	30		5	3	99	99	ESTR JOAO DE OLIVEIRA REMIAO 4888					135	5	1	2	4	M	09	09	1	3380		2			4	7	0	2001								6/13/2001
863	1	0045807	RUA BOQUEIRAO 33		92410350		4304606	28	N	5	4	00	01	AV PALMIRA GOBBI 1115		AP.409			180	5	1	2	4	F	09	10	1	3380	N	2		0070	1	2		2003								7/29/2003
864	1	0045807	332 X8781262		92410350		4304606	29	N	2	5	01	00	R FABIO CARNEIRO LIMA 332					165	5	1	2	4	M	09	10	1	3380	N	2		0025	5	3	100	2006								3/9/2006
865	1	0016402	AV GUILHERME SCHELL		92000000		4304606	20	N	1	5	00	00	RUA BRITO PEIXOTO					190	5	1	1	4	F	09	10	1	3390	N	2		0087	99	99	0	2002								9/1/2002
866	1	0045807	RUA BOQUEIRAO		92410350		4304606	32	N	2	3	02	01	R PADRE MASCARENHAS	847307			SAO JOSE	163	5	1	2	4	M	09	10	1	3400	N	2		0187	6	6	46	2000								6/3/2000
867	1	0016386	RUA SANTOS FERREIRA		92200000		4304606	24	N	1	4	01	00	RUA FERREIRA RODRIGUES					190	5	1	1	3	M	08	09	1	3400	N	2		0075	99	99	0	2002								8/3/2002
868	1	0045807	RUA BOQUEIRAO 33		92410350		4304606	27	N	5	5	00	00	R ANGELO DOURADO 260					102	5	1	2	4	F	09	10	1	3400	N	2		0076	1	2		2003								9/26/2003
869	1	0045807	265 X8580466		92410350		4304606	38	N	2	3	01	00	R LASAR SEGALL 265		APT�. 303			164	5	1	2	4	M	09	10	1	3400	N	2		0007	2	2		2005								1/31/2005
870	1	0016402	AV GUILHERME SCHELL		92000000		4304606	16	N	1	4	01	00	ARUIDA DO FORTE					190	5	1	1	4	M	09	10	1	3415	N	2		0060	99	99	0	2002								6/30/2002
871	1	0045807	RUA BOQUEIRAO		92410350		4304606	29	N	5	4	02	99	R F VILA NOVA SANTA ROSA	898105			RUBEM BERTA	155	5	1	2	4	M	09	10	1	3440	N	2		0187	11	5	0	2000								5/29/2000
872	1	0045807	RUA BOQUEIRAO 33		92410350		4304606	33	N	1	4	00	00	AV ALEGRETE 526		302			149	5	1	2	4	F	09	10	1	3440	N	2		0011	16	1	31	2004								2/21/2004
873	1	0016386	42 X8274151		92200000		4304606	31	N	1	4	00	00	R DR SALVADOR FRANCA 290		casa 42			145	5	1	2	4	M	08	09	1	3445	N	2		0037	7	7	0	2005								5/7/2005
874	1	0045807	RUA BOQUEIRAO		92410350		4304606	31	N	2	4	01	00	R PROF JOABER PEREIRA	878027	APTO 202		SARANDI	165	5	1	2	4	F	09	10	1	3450	N	2		0110	2	2	0	2000								5/5/2000
875	1	0045807	RUA BOQUEIRAO 33				4304606	33		1	3	02	01	R TEREZINHA TURCATO 782					165	5	1	2	4	F	09	09	1	3450		2			14	3	64	2001								2/19/2001
876	1	0045807	RUA BOQUEIRAO		92410350		4304606	39	N	2	4	02	00	RUA DALIA					190	5	1	2	4	F	09	10	2	3450	N	2		0113	99	99	0	2002								12/14/2002
877	1	0045807	RUA BOQUEIRAO 33		92410350		4304606	23	N	1	4	00	00	R PANDIA CALOGERAS 541		SARANDI			165	5	1	2	4	F	08	09	1	3450	N	2		0030	5	3		2003								4/4/2003
878	1	0045807	200 X8776296		92410350		4304606	33	N	1	5	00	00	R MARIETA MENNA BARRETO 200		APTO 403			152	5	1	2	9	F	09	10	1	3450	N	2		0064	3	4	0	2005								8/23/2005
879	1	0045807	765 X9080235		92410350		4304606	31	N	2	4	01	00	R DOS MAIAS 765		RUBEM BERTA			155	5	1	2	4	M	09	09	1	3450	N	2		0081	5	3	0	2006								9/23/2006
880	1	0016402	965 X8979015		92000000		4304606	24	N	1	4	01	00	ESTR MARTIM FELIX BERTA 965		PROTASIO ALVES			155	5	1	2	4	M	09	10	1	3460	N	2		0083	14	3	7	2006								10/18/2006
881	1	0016402	AV. GUILHERME SCHELL		92200630		4304606	19	N	2	4	00	00	AV NELSON PULGATTI MOREIRA	776803			CAVALHADA	114	5	1	1	4	F	08	09	1	3470	N	2		0065	3	3	0	2000								10/9/2000
882	1	0016402	100 X8480394		92000000		4304606	26	N	1	5	01	00	R AMOROSO COSTA 100		APTO 03			120	5	1	1	4	F	09	10	1	3475	N	2		0098	2	2	25	2006								12/15/2006
883	1	0016386	RUA SANTOS FERREIRA		92200000		4304606	28	N	4	3	02	00	AV CRISTOVAO COLOMBO	797801			FLORESTA	124	5	1	1	3	F	09	09	1	3480	N	2		0110	8	1	0	2000								4/5/2000
884	1	0016402	AV. GUILHERME SCHELL		92200630		4304606	24	N	1	4	04	00	AV CAMBAI	838017	ap c		PASSO DA AREIA	146	5	1	2	2	F	09	10	1	3480	N	2		0065	5	5	50	2000								10/10/2000
885	1	0016386	RUA SANTOS FERREIRA		92200000		4304606	28	N	1	3	02	00	RUA DIARIO DE NOTICIA					190	5	1	2	3	M	09	07	1	3480	N	2		0073	99	99	0	2002								8/17/2002
886	1	0016386	337 X7772049		92200000		4304606	34	N	2	4	01	00	R DONA MALVINA 337		CASA 40			158	5	1	2	4	F	08	09	1	3490	N	2		0004	10	5		2005								1/23/2005
887	1	0045807	RUA BOQUEIRAO		92410350		4304606	30	N	2	5	00	00	RUA MARCO POLO		AP.312			190	5	1	2	4	F	09	10	1	3510	N	2		0091	99	99	0	2002								9/25/2002
888	1	0045807	RUA BOQUEIRAO 33		92410350		4304606	23	N	5	4	01	00	R BAGDA 20					165	5	1	2	4	F	09	10	1	3510	N	2		0077	14	3		2003								9/12/2003
889	1	0045807	RUA BOQUEIRAO 33		92410350		4304606	21	N	5	4	01	00	R MARIA DORVALINA BORGES 17					155	5	1	1	4	F	08	09	1	3510	N	2		0002	5	3	99	2004								1/6/2004
890	1	0045807	10 X8880346		92410350		4304606	24	N	2	3	01	00	R PADRE CLEMENTE STEFFEN 10		CASA			165	5	1	2	4	M	09	10	1	3520	N	2		0098	14	3	64	2006								12/12/2006
891	1	0045807	RUA BOQUEIRAO 33		92410350		4304606	19	N	5	4	00	00	PCA ALCIDES MAIA 313					138	5	1	2	3	F	08	09	1	3530	N	2		0070	99	99		2003								8/9/2003
892	1	0045807	RUA BOQUEIRAO		92410350		4304606	17	N	1	4	00	00	R ALCEBIADES ANTONIO DOS SANTOS	787014	CASA A		NONOAI	143	5	1	1	4	F	09	10	1	3550	N	2		0110	4	4	16	2000								5/19/2000
893	1	0016386	RUA SANTOS FERREIRA 1864				4304606	25		2	3	01	00	AV ERNESTO NEUGEBAUER 2470					180	5	1	1	3	M	09	10	4	3555		2			1	2	61	2001								7/8/2001
894	1	0045807	RUA BOQUEIRAO		92410350		4304606	25	N	5	4	99	99	R CEL ANTENOR AMORIM	847611			BOM JESUS	179	5	1	2	4	F	06	10	1	3560	N	2		0110	7	2	52	2000								4/5/2000
895	1	0045807	RUA BOQUEIRAO 33				4304606	22		1	5	00	00	R NUNES COSTA 901					145	5	1	1	4	F	08	09	1	3560		2			7	7	44	2001								4/16/2001
896	1	0016402	AV GUILHERME SCHELL 3950		92000000		4304606	20	N	2	5	00	00	AV PROTASIO ALVES 5377					179	5	1	1	4	F	09	10	1	3565	N	2		0078	3	4	0	2004								9/21/2004
897	1	0045807	RUA BOQUEIRAO		92410350		4304606	33	N	5	4	99	99	R FAGUNDES VARELA	807509	410		SANTO ANTONIO	160	5	1	2	4	M	09	10	1	3570	N	2		0325	6	6	0	2000								12/19/2000
898	1	0045807	RUA BOQUEIRAO 33		92410350		4304606	35	N	2	5	02	00	R ALVARO PEDRO DA ROSA 308					185	5	1	2	3	M	07	09	1	3570	N	2		0038	15	6		2003								5/6/2003
899	1	0045807	RUA BOQUEIRAO 33		92410350		4304606	21	N	2	5	00	00	R CRISTOVAO JAQUES 371					155	5	1	2	4	M	08	09	1	3580	N	2		0005	5	3	99	2004								1/29/2004
900	1	0045807	RUA BOQUEIRAO 33		92410350		4304606	24	N	1	4	00	00	RUA DR. MARTINHO		APT� 302			194	5	1	2	4	M	09	10	1	3580	N	2		0072	99	99		2004								8/31/2004
901	1	0045807	RUA BOQUEIRAO 33		92410350		4304606	25	N	2	4	00	00	R DIRETOR AUGUSTO PESTANA 1410					180	5	1	1	4	F	09	09	4	3600	N	2		0002	1	2		2003								1/22/2003
902	1	0045807	RUA BOQUEIRAO 33				4304606	37		1	3	03	00	R DONA MARGARIDA 104					142	5	1	1	4	M	07	09	1	3620		2			1	2	37	2001								5/5/2001
903	1	0045807	RUA BOQUEIRAO 33		92410350		4304606	26	N	5	4	03	00	AV MAJOR MANOEL JOSE MONTEIRO 385		AP.305			155	5	1	2	4	M	09	10	1	3620	N	2		0077	5	3		2003								9/11/2003
904	1	0045807	RUA BOQUEIRAO 33		92410350		4304606	25	N	5	5	99	99	R BERTHOLDO MARIO THEBICH 455					181	5	1	2	4	F	09	10	1	3630	N	2		0099	1	2		2003								11/24/2003
905	1	0045807	401 X8978538		92410350		4304606	28	N	1	3	02	00	R DOMENICO FEOLI 401					155	5	1	2	3	M	10	10	1	3630	N	2		0064	14	3		2005								8/24/2005
906	1	0045807	760 X8280018		92410350		4304606	28	N	2	5	01	00	R HONORIO SILVEIRA DIAS 760					162	5	1	2	4	F	09	10	1	3630	N	2		0015	2	2		2005								3/1/2005
907	1	0045807	RUA BOQUEIRAO		92410350		4304606	32	N	2	4	01	00	R JOSE PEREIRA DE BORBA	897805			PROTASIO ALVES*	152	5	1	2	9	M	09	10	1	3640	N	2		0032	2	2	0	2000								2/21/2000
908	1	0045807	RUA BOQUEIRAO 33		92410350		4304606	24	N	1	4	01	00	R ALDROVANDO LEAO 511					175	5	1	2	4	M	08	09	1	3650	N	2		0002	3	4		2003								1/25/2003
909	1	0045807	45 X9081050		92410350		4304606	36	N	1	3	00	01	R OSCAR FERREIRA 45		PARK DOS MAIAS			155	5	1	2	4	M	08	09	1	3650	N	2		0081	5	3	28	2006								9/12/2006
910	1	0016402	AV GUILHERME SCHELL 3950		92000000		4304606	18	N	1	4	02	00	AV DO FORTE 1183		303			174	5	1	1	2	M	08	10	1	3670	N	2		0052	2	2	19	2004								5/12/2004
911	1	0016402	AV GUILHERME SCHELL		92000000		4304606	21	N	1	5	99	99	RUA ALBION		519			190	5	1	1	4	M	09	09	1	3675	N	2		0029	99	99	0	2002								3/6/2002
912	1	0016402	AV. GUILHERME SCHELL		92200630		4304606	29	N	2	4	00	00	ESTR MARTIM FELIX BERTA	897901			MARIO QUINTANA	188	5	1	1	4	F	09	10	1	3700	N	2		0065	2	2	83	2000								9/14/2000
913	1	0045807	RUA BOQUEIRAO 33		92410350		4304606	26	N	1	3	00	00	R DOS MAIAS 845					155	5	1	1	4	M	08	09	2	3700	N	2		0084	5	3	0	2004								9/21/2004
914	1	0045807	312 X7876014		92410350		4304606	34	N	1	4	01	00	R JOAO ALFREDO 312		CIDADE BAIXA			116	5	1	2	4	M	08	09	1	3720	N	2		0030	16	1	86	2006								3/23/2006
915	1	0045807	RUA BOQUEIRAO		92410350		4304606	23	N	5	4	00	00	RUA GAMAL ABDEU NASSER					190	5	1	2	4	M	09	09	1	3740	N	2		0048	99	99	0	2002								5/28/2002
916	1	0045807	RUA BOQUEIRAO		92410350		4304606	29	N	2	5	01	00	PEDRO AURELIO BARTH					190	5	1	2	4	F	09	09	1	3740	N	2		0019	99	99	0	2002								1/25/2002
917	1	0016386	RUA SANTOS FERREIRA 1864		92200000		4304606	39	N	9	9	02	00	R DR ILDEFONSO PINTO 89					158	5	1	2	3	M	06	08	1	3740	N	2		0082	10	5		2003								10/24/2003
918	1	0016402	AV GUILHERME SCHELL		92000000		4304606	31	N	2	5	00	00	PADRE DIOGO FEIJO					190	5	1	1	4	F	09	10	1	3770	N	2		0031	99	99	0	2002								4/13/2002
919	1	0045807	RUA BOQUEIRAO 33				4304606	36		2	5	01	00	R QUARENTA DOIS LOT PR COSTA E SILVA 682					155	5	1	2	4	M	07	09	1	3780		2			99	99	64	2001								11/13/2001
920	1	0045807	RUA BOQUEIRAO		92410350		4304606	29	N	5	4	01	00	ESTRADA MARTINS FELISBERTO		203			190	5	1	2	4	F	09	10	1	3780	N	2		0094	99	99	0	2002								10/28/2002
921	1	0045807	RUA BOQUEIRAO 33		92410350		4304606	29	N	2	3	00	00	PCA UM QF QUARTA UV VILA NOVA RESTINGA 86					153	5	1	2	4	F	08	09	4	3800	N	2		0070	8	8		2003								7/12/2003
922	1	0045807	4760 X7870116		92410350		4304606	18	N	1	4	00	00	AV DA CAVALHADA 4760		PORTO ALEGRE			177	5	1	2	3	M	09	10	1	3800	N	2		0056	12	6	0	2006								5/30/2006
923	1	0016386	RUA SANTOS FERREIRA 1864				4304606	30		2	4	02	00	R PROF LUIZ ANTONIO LOPES 160		1			152	5	1	2	4	M	08	09	1	3810		2			3	4	0	2001								3/11/2001
924	1	0045807	RUA BOQUEIRAO 33		92410350		4304606	28	N	5	5	99	99	R ROQUE CALAGE 123					146	5	1	2	4	M	10	10	1	3810	N	2		0094	2	2		2003								12/12/2003
925	1	0045807	123 X8479081		92410350		4304606	30	N	2	2	01	00	R ROQUE CALAGE 123		APT.305			146	5	1	2	4	F	09	10	1	3810	N	2		0086	2	2	19	2005								11/4/2005
926	1	0045807	RUA BOQUEIRAO 33		92410350		4304606	37	N	5	4	01	00	TRAV JUCA BATISTA 2430					122	5	1	2	4	M	09	10	1	3840	N	2		0069	15	6		2003								9/4/2003
927	1	0045807	RUA BOQUEIRAO		92410350		4304606	20	N	5	4	01	00	R TEN ARY TARRAGO	867608	bl 2/212		JAR ITU SABARA	131	5	1	1	4	M	09	10	1	3850	N	2		0065	7	2	0	2000								8/12/2000
928	1	0045807	RUA BOQUEIRAO 33		92410350		4304606	27	N	2	5	00	00	AV ENG FRANCISCO RODOLFO SIMCH 295		403			165	5	1	2	4	M	09	10	1	3870	N	2		0069	14	3		2003								8/4/2003
929	1	0045807	RUA BOQUEIRAO		92410350		4304606	24	N	2	3	01	00	RUA VICENTE CELESTINO					190	5	1	2	4	M	08	09	1	3870	N	2		0102	99	99	0	2002								11/11/2002
930	1	0016386	RUA SANTOS FERREIRA		92200000		4304606	26	N	2	3	01	00	DIQUE 2					190	5	1	1	3	M	09	10	1	3890	N	2		0035	99	99	0	2002								4/4/2002
931	1	0045807	RUA BOQUEIRAO 33		92410350		4304606	25	N	2	3	03	00	LOTEAMENTO PROGRESSO		88			194	5	1	2	3	F	09	10	1	3900	N	2		0089	99	99		2004								10/26/2004
932	1	0016402	AV. GUILHERME SCHELL		92200630		4304606	29	N	5	5	00	00	AV DOS ESTADOS	818116			HUMAITA	180	5	1	2	4	M	08	09	1	3910	N	2		0187	1	1	63	2000								6/6/2000
933	1	0045807	129 X8579252		92410350		4304606	27	N	1	5	00	00	R NOVE DE MARCO 129		IPIRANGA			174	5	1	2	4	M	09	10	1	3930	N	2		0081	2	2	30	2006								9/16/2006
934	1	0045807	315 X9079245		92410350		4304606	24	N	1	4	00	00	R ALBERTO RANGEL 315		RUBEM BERTA			155	5	1	2	4	M	09	09	1	3940	N	2		0062	14	3	57	2006								8/12/2006
935	1	0016386	RUA SANTOS FERREIRA 1864				4304606	32		2	4	01	00	VA ONZE CEFER UM 34					183	5	1	1	3	M	09	10	4	3950		2			3	4	0	2001								7/14/2001
936	1	0045807	RUA BOQUEIRAO		92410350		4304606	35	N	2	5	01	99	AV BALTAZAR DE OLIVEIRA GARCIA	868020	201		RUBEM BERTA	155	5	1	1	4	M	09	10	1	3980	N	2		0065	2	2	27	2000								9/1/2000
937	1	0045807	279 X7866171		92410350		4304606	37	N	1	5	01	00	TRAV ALFREDO MAGALHAES 279					114	5	1	2	4	M	09	10	1	4020	N	2		0090	15	6	38	2006								10/31/2006
938	1	0016386	RUA SANTOS FERREIRA		92200000		4304606	40	N	2	4	02	00	RUA JAU		AP.402			190	5	1	2	3	M	09	10	1	4080	N	2		0088	99	99	0	2002								10/11/2002
939	1	0045807	105 X8679300		92410350		4304606	35	N	2	3	01	00	R MIRANDA VIANA 105					131	5	1	2	4	M	09	10	1	4080	N	2		0047	14	3		2005								6/23/2005
940	1	0045807	RUA BOQUEIRAO		92410350		4304606	24	N	2	4	00	00	RUA F					190	5	1	2	4	F	07	09	2	4090	N	2		0059	99	99	0	2002								6/25/2002
941	1	0016386	RUA SANTOS FERREIRA		92200000		4304606	22	N	1	3	02	00	AV ERNESTO NEUGEBAUER	818234			HUMAITA	180	5	1	1	3	F	09	10	1	4095	N	2		0065	1	1	61	2000								8/23/2000
942	1	0016402	AV GUILHERME SCHELL 3950		92000000		4304606	32	N	2	5	01	00	AV DOS ESTADOS 653					162	5	1	2	4	M	09	09	1	4095	N	2		0106	2	2	37	2004								12/20/2004
943	1	0016402	AV GUILHERME SCHELL 3950		92000000		4304606	27	N	2	5	99	99	ORQUIDEA					188	5	1	1	4	F	06	09	4	4100	N	2		0001	6	4		2004								1/3/2004
944	1	0045807	RUA BOQUEIRAO 33		92410350		4304606	31	N	5	4	02	00	R TEN ARY TARRAGO 430					131	5	1	2	4	F	09	10	4	4140	N	2		0058	3	4	144	2004								7/2/2004
945	1	0045807	RUA BOQUEIRAO		92410350		4304606	23	N	5	5	99	99	R SILVA JARDIM	817807	201		MONT SERRAT	141	5	1	2	4	M	09	10	1	4170	N	2		0032	8	1	0	2000								3/24/2000
946	1	0016386	RUA SANTOS FERREIRA 1864				4304606	36		2	3	03	00	VILA FARRAPOS QUADRA 14					142	5	1	1	4	M	02	04	1	4250		2			1	2		2001								2/17/2001
947	1	0045807	RUA BOQUEIRAO		92410350		4304606	28	N	2	4	01	00	RUA OVIDIO CHAVES					190	5	1	1	4	M	09	10	1	4250	N	2		0093	99	99	0	2002								10/10/2002
948	1	0016402	AV. GUILHERME SCHELL		92200630		4304606	32	N	2	3	01	00	R COMENDADOR CLAUDIUS ZALUSKI	877635			PROTASIO ALVES*	152	5	1	2	4	M	08	09	1	4405	N	2		0065	7	2	0	2000								7/24/2000
949	1	0016402	AV GUILHERME SCHELL 3950		92000000		4304606	27	N	2	5	01	00	AV CELESTINO BERTOLUCCI 180		C4			185	5	1	1	4	F	09	09	1	4415	N	2		0033	15	6		2003								3/17/2003
950	1	0016402	AV. GUILHERME SCHELL		92200630		4304606	29	N	2	5	01	00	RUA UM	999999			RESTINGA	153	5	1	1	4	M	08	09	2	4555	N	2		0032	9	3	0	2000								1/12/2000
951	1	0016402	AV GUILHERME SCHELL 3950		92000000		4304606	30	N	2	4	01	00	AV CRISTOVAO COLOMBO 1708		31	90560001		124	5	2	2	4	M	07	09	1	2345	N	2		0008	16	1		2003								2/15/2003
952	1	0016402	AV GUILHERME SCHELL 3950		92000000		4304606	30	N	2	4	01	00	AV CRISTOVAO COLOMBO 1708		31	90560001		124	5	2	2	4	M	09	10	1	2530	N	2		0008	16	1		2003								2/15/2003
953	1	2707969	RUA DOM LUIZ GUANELLA			GIRASSOL	430463	34		1	4	01	00	LEITE DE CASTRO			91380410	JARDIM SABARA	194	4	1	2	4	M	09	10	1	1500		2			99	99		2007								2/1/2007
954	1	2707969	GIRASSOL			GIRASSOL	430463	16		1	2	00	00	RUA 04			91540460	LOMBA DO PINHEIRO	135	5	1	1	4	F	09	10	1	2225		2			4	7		2011								1/1/2011
955	1	2707969	GIRASSOL			GIRASSOL	430463	22		1	4	02	00	RUA OTAVIO DE SOUZA				NONOAI	167	5	1	1	2	F	09	10		2620		2			10	5		2012								1/7/2012
956	1	2707969	GIRASSOL			GIRASSOL	430463	38		1	1	00	00	RUA PERNANBUCO				NAVEGANTES	142		1	1	3	M	07	09		2650		2			1	2		2012								9/28/2012
957	1	2707969	GIRASSOL			GIRASSOL	430463	30		1	4	00	00	RUA DAS CONCHAS				MARINA	194	5	1	1	3	M	09	10		2705		2			99	99		2013								10/28/2013
958	1	2707969	GIRASSOL			GIRASSOL	430463	27		1	4	03	00	RUA FARIAS LOBATO			91110460	SARANDI	165	5	1	1	1	M	03	07	1	2850		2			5	3		2009								2/14/2009
959	1	2707969	GIRASSOL			GIRASSOL	430463	34		1	5	03	00	RS 407		CASA	95555000	SANTO ANTONIO	194	5	1	1	2	M	09	09		3050		2			99	99		2012								3/1/2012
960	1	2707969	GIRASSOL			GIRASSOL	430463	33		2	5	01	00	RUA CECI		CASA	95550000	CENTRO	115	5	1	2	4	M	08	10		3170		2			16	1		2015			430463		431490		MRS4304630001	4/13/2015
961	1	2707969	GIRASSOL			GIRASSOL	430463	17		5	3	00	01	RUA DONA CRISTINA		CASA	95555000	CRISTAL	119	5	1	2	3	F	09	09		3185		2			10	5		2011								10/29/2011
962	1	2707969	GIRASSOL			GIRASSOL	430463	21		5	5	00	00	ALEXANDRE XAVIER DE MELO		CASA		SAO JORGE	194	5	1	2	4	M	10	10		3190		2			99	99		2011								10/14/2011
963	1	2707969	RUA DOM LUIZ GUANELLA			GIRASSOL	430463	24		1	4	00	01			BECO 03	90660190	PARTENON	194	5	1	1	4	M	09	10	2	3220		2			99	99		2007								6/11/2007
964	1	2707969	GIRASSOL			GIRASSOL	430463	25		1	4	00	00	RUA MARIO TORTA		CASA	95555000	TRISTEZA	169	5	1	2	4	F	09	10		3300		2			15	6		2015			430463		431490		MRS4304630001	4/2/2015
965	1	2707969	GIRASSOL			GIRASSOL	430463	19		1	3	02	00	RUA ESTRADA DO QUILOMBO			91780121	FEITORIA	194	5	1	1	2	F	09	10	1	3320		2			99	99		2010								1/9/2010
966	1	2707969	GIRASSOL			GIRASSOL	430463	37		1	4	02	00	RUA SATUNINO VANCELOTE			95555000	PARQUES DOS MAIAS	155	5	1	2	4	F	09	10	1	3335		2			5	3		2010								10/23/2010
967	1	2707969	GIRASSOL			GIRASSOL	430463	23		1	3	02	00	RUA CONCORDIA				AMBU	153	5	1	1	4	F	09	09	1	3340		2			8	8		2010								1/5/2010
968	1	2707969	GIRASSOL			GIRASSOL	430463	18		1	4	01	00	RU A DOMENICO FIOLHO				RUBEM BERTA	155	5	1	1	1	M	10	10	1	3340		2			14	3		2010								8/2/2010
969	1	2707969	GIRASSOL			GIRASSOL	430463	28		2	4	01	00	ACESSO 4				RUBEM BERTA II	155		1	1	3	F	09	10		3355		2			99	99		2014								1/2/2014
970	1	2707969	GIRASSOL			GIRASSOL	430463	24		1	5	00	00	BARAO DE BAGE			91330570	VILA JARDIM	194	5	1	1	4	M	09	10	1	3385		2			99	99		2007								11/5/2007
971	1	2707969	GIRASSOL			GIRASSOL	430463	27		1	4	01	00	RUA RIO NOVO				CENTRO	194	5	1	2	4	F	09	10		3397		2			99	99		2013								10/6/2013
972	1	2707969	GIRASSOL			GIRASSOL	430463	35		4	5	01	02	RUBEM BERTA		CASA			194	5	1	2	4	F	08	09		3540		2			99	99		2011								2/19/2011
973	1	2707969	GIRASSOL			GIRASSOL	430463	28		1	4	01	00	TRAV TEN ASCENCIO SOARES FOGACA			91510710	PARTENON	163	5	1	1	9	F	09	10	1	3550		2			7	7		2008								2/24/2008
974	1	2707969	GIRASSOL			GIRASSOL	430463	16		1	3	00	01	RUA LUPICINIO RODRIGUES		APTO 02	95555000	SANTA LUZIA	194	5	1	2	4	F	09	10		3560		2			99	99		2016			430463	15092016	431490		MRS4304630001	8/7/2016
975	1	2707969	RUA DOM LUIZ GUANELLA			GIRASSOL	430463	23		1	5	00	00	BORGES DE MEDEIROS		APTO 1005	90020122	CENTRO	194	5	1	2	4	F	09	10	1	3580		2			99	99		2007								1/30/2007
976	1	2707969	GIRASSOL			GIRASSOL	430463	22		1	4	00	00	RUA JOAO PESSOA		CASA	95555000	CENTRO	159	5	1	2	4	F	09	10		3750		2			16	1		2014								6/28/2014
977	1	2707969	GIRASSOL			GIRASSOL	430463	23		9	4	00	00	RIO CAMISAS				CENTRO	194	5	1	2	4	M	09	10		3810		2			99	99		2013								12/18/2013
978	1	2707969	GIRASSOL			GIRASSOL	430463	23		1	1	01	00	R WILSON NOGUEIRA			91540204	LOMBA DO PINHEIRO	101	5	1	1	3	M	09	10	1	4035		2			4	7		2008								2/5/2008
979	1	2707969	GIRASSOL			GIRASSOL	430463	31		1	4	03	01	RUA SAO GUILHERME		CASA	95555000	BAIRRO PARTENON	145	5	1	1	3	M	07	09		4035		2			7	7		2015			430463		431490		MRS4304630001	2/1/2015
980	1	0010272	RUA DR. LUIS GUANELLA		95555000		4304630	28	N	2	4	00	00	RUA CEL BORDINE		AUXILIADORA	90440001		190	2	1	1	3	M	02	02	1	860	N	2		0024	99	99	0	2002								6/8/2002	02390251	2	RN DE CLEOMARA PEREIRA MARAFON	1	0010272
981	1	0010272	RUA DR. LUIS GUANELLA		95555000		4304630	31	N	1	3	09	00	RUA CINCO		SCHEFFER DOIS	91780121		190	4	1	2	3	M	07	09	1	1815	N	2		0047	99	99	0	2002								11/16/2002
982	1	0010272	45 X9999999		95555000		4304630	26	N	1	3	02	00	RUA DIRETRIZ 45 45			91780121		194	5	1	1	3	F	09	10	9	2270	N	2		0009	99	99	0	2006								2/22/2006
983	1	0010272	732 X8682031		95555000		4304630	36	N	1	5	02	00	AV MARTINS BASTOS 732			91780121		165	4	1	2	3	M	08	09	1	2545	N	2		0006	5	3	0	2006								2/2/2006
984	1	0010272	RUA DR. LUIS GUANELLA 2864		95555000		4304630	20	N	1	5	00	00	R CURUPAITI 1326		105	90820010		119	5	1	1	3	F	09	10	1	2680	N	2		0008	11	5	3	2004								2/5/2004
985	1	0010272	RUA DR. LUIS GUANELLA 2864		95555000		4304630	18	N	1	3	01	00	RUA M		SARANDI	91780121		165	5	1	1	2	F	09	10	1	2680	N	2		0011	99	99		2004								2/12/2004
986	1	0010272	RUA DR. LUIS GUANELLA 2864		95555000		4304630	29	N	2	3	05	00	R MORRO ALTO 535			90050100		100	5	1	1	3	M	08	09	1	2745	N	2		0016	15	6	2	2004								4/10/2004
987	1	0010272	RUA DR. LUIS GUANELLA 2864				4304630	19		1	4	00	00	R ALVARO GUTERRES 238					112	5	1	2	4	F	09	10	1	2820		2			15	6	0	2001								2/6/2001
988	1	0010272	SN X8580391		95555000		4304630	24	N	1	4	00	00	R ALBERTO SILVA SN			91780121		120	5	1	1	4	F	09	10	1	2855	N	2		0008	2	2		2006								2/17/2006
989	1	0010272	RUA DR. LUIS GUANELLA 2864				4304630	36		1	5	01	00	R DR VARGAS NETO 125		406			152	5	1	1	4	M	09	10	1	2870		2			14	3	27	2001								1/14/2001
990	1	0010272	RUA DR. LUIS GUANELLA		95555000		4304630	24	N	1	3	06	00	RUA 2907		CHACARA DA FUMA�A	91011970		190	5	1	2	3	M	09	10	1	2870	N	2		0053	99	99	0	2002								12/31/2002
991	1	0010272	RUA DR. LUIS GUANELLA		95555000		4304630	39	N	1	4	01	00	R GEN FRANCISCO DE PAULA CIDADE	847711			CHACARA PEDRAS	117	5	1	1	3	F	07	08	1	2890	N	2		0032	7	2	0	2000								1/16/2000
992	1	0010272	RUA DR. LUIS GUANELLA 2864		95555000		4304630	34	N	1	4	01	00	RUA LONDRES		SARANDI	91150990		190	4	1	1	3	F	05	07	2	2945	N	2		0006	99	99		2003								2/9/2003
993	1	0010272	RUA DR. LUIS GUANELLA 2864		95555000		4304630	29	N	1	5	00	00	AV BENTO GONCALVES 888		SANTANA	90650000		145	5	1	1	4	F	08	09	1	3085	N	2		0006	7	7		2003								2/8/2003
994	1	0010272	RUA DR. LUIS GUANELLA		95555000		4304630	22	N	1	3	05	00	R BARAO DO AMAZONAS	827601			PARTENON	145	5	1	1	1	F	09	10	1	3100	N	2		0032	6	6	36	2000								1/28/2000
995	1	0010272	RUA DR. LUIS GUANELLA		95555000		4304630	29	N	2	4	00	00	R DOS ANDRADAS	767706			CENTRO	115	5	1	1	3	F	09	10	1	3110	N	2		0032	8	1	0	2000								1/2/2000
996	1	0010272	RUA DOM LUIS GUANELLA		95555000		4304630	20	N	2	4	99	99	R ATILIO SUPERTTI			91750200	VILA NOVA	177	5	1	2	2	F	08	09	1	3145	N	2		0035	3	3	0	2000								11/25/2000
997	1	0010272	RUA DR. LUIS GUANELLA 2864		95555000		4304630	28	N	1	4	02	00	AV PLINIO BRASIL MILANO 2322			90520000		146	5	1	1	4	M	09	10	1	3210	N	2		0009	2	2	50	2004								2/23/2004
998	1	0010272	RUA DR. LUIS GUANELLA 2864				4304630	18		2	3	00	00	R COSTA 251					139	4	1	1	3	M	09	10	1	3215		2			16	1	0	2001								3/10/2001
999	1	0010272	RUA DR. LUIS GUANELLA		95555000		4304630	22	N	1	4	01	01	ESTR DOS BARCELLOS	827102			CASCATA	113	5	1	1	4	M	09	10	1	3250	N	2		0032	4	4	115	2000								1/22/2000
1000	1	0010272	RUA DR. LUIS GUANELLA		95555000		4304630	21	N	2	9	00	01	RUA HOFMANN		FLORESTA	90220170		190	5	1	1	4	M	09	10	1	3270	N	2		0007	99	99	0	2002								2/9/2002
1001	1	0010272	RUA DOM LUIS GUANELLA		95555000		4304630	17	N	1	3	01	99	MORRO DO CHAPEU			95547000	NAO DEFINIDO	190	6	1	1	4	F	09	10	1	3420	N	2		0020	99	99	0	2000								8/14/2000
1002	3	8888888	RUA ARARIGBOIA	102	95555000		4304630	34	N	1	5	02	99	R ATANASIO BELMONTE		207		BOA VISTA	110	5	1	1	3	M	99	99	1	3470	N	2		0009	5	5	50	2000								5/13/2000
1003	1	0010272	RUA DR. LUIS GUANELLA 2864		95555000		4304630	30	N	2	4	01	00	R CANGUSSU 607		NONOAI	91780121		143	5	1	1	4	M	09	10	1	3630	N	2		0007	12	6		2003								2/18/2003
1004	1	0010272	RUA DOM LUIS GUANELLA		95555000		4304630	33	N	2	5	01	00	R JOSE DO PATROCINIO			90050001	CENTRO	115	5	1	2	4	M	07	09	1	3975	N	2		0004	8	1	0	2000								4/23/2000
1005	1	2262274	CENTRO			CENTRO	430470	33		2	5	00	00	R FELIZARDO FURTADO					149	5	1	2	4	M	09	10	1	3070		2			16	1		2008								5/4/2008
1006	1	2262274	CENTRO			CENTRO	430470	29		2	5	00	00	AV PANAMERICANA					132	5	1	2	4	M	06	09	1	3630		2			2	2		2008								4/22/2008
1007	1	0016428					4304705	28	N	5	5	00	00	AV ARNALDO BOHRER	797223			TERESOPOLIS	167	5	1	1	4	M	08	10	1	3500	N	2		0065	4	4	41	2000								7/26/2000
1008	1	2246872	CENTRO			CENTRO	430490	20		1	3	00	00	RUA ANA NERI				CAMPINAS	194	5	1	2	9	F	07	09	1	3500		2			99	99		2008								10/4/2008
1009	1	2223538	PETROPOLIS			PETROPOLIS	430510	17		1	3	00	00	LOMBA DO PINHEIRO BECO DA TAQUARA					135	2	1	1	3	M	08	09		1260		2			4	7		2013								5/22/2013	18876508	2	DAVI ALEXANDRE DOS SANTOS	1	2223538
1010	1	2223570	JARDIM MARGARIDA			JARDIM MARGARIDA	430510	34		1	5	00	00	AV LAJEADO		APTO 501 PETROPOLIS			149	5	1	2	4	F	08	10	1	2010		2			16	1		2009								12/9/2009
1011	1	2223570	JARDIM MARGARIDA			JARDIM MARGARIDA	430510	37		2	5	00	00	GENERAL BARRETO VIANA		APTO 802 CHACARA DAS			117	4	1	2	4	F	07	09	1	2510		2			3	4		2010								1/27/2010
1012	1	2223570	JARDIM MARGARIDA			JARDIM MARGARIDA	430510	35		2	5	01	01	CABRAL		APTO 502 RIO BRA			107	5	1	2	4	F	09	10		2640		2			16	1		2015			430510		431490		MRS4305100001	5/31/2015
1013	1	2223597	CENTRO			CENTRO	430510	24		1	5	00	00	BARAO DE BAGE					175	5	1	2	4	M	10	10		2770		2			3	4		2013								8/27/2013
1014	1	2223546	CENTRO			CENTRO	430510	26		1	3	01	00	RUA CLARA NUNES		QUADRA 13			153	5	1	1	1	M	05	08		2770		2			8	8		2014								3/24/2014
1015	1	2223597	CENTRO			CENTRO	430510	38		2	5	02	00	COMENDADOR RODOLFO GOMES		BAIRRO MENINO DEUS A	90150101		139	5	1	2	4	F	09	10	1	2790		2			16	1		2010								4/26/2010
1016	1	2223570	JARDIM MARGARIDA			JARDIM MARGARIDA	430510	30		2	5	00	00	AVENIDA VEIGA		APTO 104			103	5	1	2	4	M	10	10		3170		2			7	7		2015			430510		431490		MRS4305100001	4/8/2015
1017	1	2223570	RUA ARCY DA ROCHA NOBREGA			JARDIM MARGARIDA	430510	26		2	5	00	00	FERREIRA VIANA		APTO 809 F PETROPOLI			194	4	1	2	4	M	08	08	1	3330		2			99	99		2007								11/28/2007
1018	1	2223597	RUA VINTE DE SETEMBRO			CENTRO	430510	33		2	5	00	00	AV DIARIO DE NOTICIAS		APTO 60 BR CRISTAL	90310080		194	5	1	2	4	M	09	10	1	3355		2			99	99		2007								10/30/2007
1019	1	2223570	JARDIM MARGARIDA			JARDIM MARGARIDA	430510	33		2	4	00	00	RUA DAS CAMELIAS		CASA 5			179	5	1	2	4	M	09	09		3355		2			3	4		2014								1/7/2014
1020	1	2223570	JARDIM MARGARIDA			JARDIM MARGARIDA	430510	33		2	5	01	00	ITABORAI		B JARDIM BOTANICO			130	5	1	2	4	F	09	10	1	3380		2			16	1		2011								7/14/2011
1021	1	2223546	CENTRO			CENTRO	430510	20		2	2	01	00	DIBA OTILIA		TRAVESSA 3	97957000		158	5	1	1	3	F	09	10		3380		2			10	5		2013								12/24/2013
1022	1	2223570	JARDIM MARGARIDA			JARDIM MARGARIDA	430510	35		1	5	00	00						194	5	1	2	4	M	09	09	1	3460		2			99	99		2009								4/9/2009
1023	1	2223538	RUA PROFESSOR ANTONIO VIGNOLLI			PETROPOLIS	430510	29		2	3	03	00						194	5	1	2	4	F	09	09	1	3550		2			99	99		2007								9/11/2007
1024	1	2223570	JARDIM MARGARIDA			JARDIM MARGARIDA	430510	35		5	5	00	00	GENERAL BARRETO VIANA		615			175	5	1	2	4	F	09	10		3550		2			3	4		2016			430510		431490		MRS4305100001	10/27/2016
1025	1	2223597	CENTRO			CENTRO	430510	38		2	5	01	00	DIARIO DE NOTICIAS		603	95810080		119	5	1	2	4	M	09	09		3820		2			15	6		2013								5/15/2013
1026	1	2223546	CENTRO			CENTRO	430510	24		1	4	00	00	LOMBA DO PINHEIRO			91777787		194	5	1	1	4	F	08	09	1	3895		2			99	99		2008								8/31/2008
1027	1	0046458	RUA PROF ANTONIO VIGNOLLI S/N		95084060		4305108	40	N	2	3	00	00	POTINGA NUNES					194	3	1	1	3	M	04	06	1	1135	N	2		0007	99	99		2004								1/20/2004
1028	1	0025379	RUA GAL ARCY DA ROCHA NOBREGA 427		95040290		4305108	29	N	2	5	01	03	TRAV MARROCOS 105		102			174	5	1	2	4	F	08	09	1	2735	N	2		0027	2	2	30	2004								3/26/2004
1029	1	0025379	135 X8178113		95040290		4305108	29	N	2	5	00	00	R CARLOS TREIN FILHO 135					105	5	1	2	4	M	09	10	1	2860	N	2		0067	16	1	86	2006								6/24/2006
1030	1	0025379	RUA GAL ARCY DA ROCHA NOBREGA 427				4305108	30		2	5	01	00	R BARAO DE TEFFE 241					139	5	1	2	4	M	09	09	1	3115		2			16	1	0	2001								10/15/2001
1031	1	0016485	RUA VINTE DE SETEMBRO		95020450		4305108	31	N	2	5	01	00	EUDORO BERLINK					190	5	1	2	4	F	08	09	1	3140	N	2		0066	99	99	0	2002								10/24/2002
1032	1	0025379	RUA GAL ARCY DA ROCHA NOBREGA		95040290		4305108	40	N	2	5	02	00	RUA DOMINGOS MARTINS					190	5	1	2	4	F	09	10	1	3145	N	2		0015	99	99	0	2002								3/15/2002
1033	1	0025379	RUA GAL ARCY DA ROCHA NOBREGA 427		95040290		4305108	37	N	4	4	03	00	R SALDANHA DA GAMA 853			91520630		163	5	1	2	4	F	09	10	1	3260	N	2		0035	7	7		2003								5/8/2003
1034	1	0016469	AV JULIO DE CASTILHOS		95010005		4305108	33	N	1	5	01	00	ANTONIO JOSE SANTANA					190	5	1	2	2	F	09	10	1	3300	N	2		0072	99	99	0	2002								12/29/2002
1035	1	0016485	X9999999		95020450		4305108	29	N	1	5	00	00						194	5	1	2	4	M	09	10	1	3300	N	2		0064	99	99		2005								6/10/2005
1036	1	0016485	X9999999		95020450		4305108	18	N	1	4	00	00						194	5	1	2	3	F	08	09	1	3380	N	2		0065	99	99		2005								6/24/2005
1037	1	0046458	RUA PROF ANTONIO VIGNOLLI		95084060		4305108	27	N	1	4	04	00	ACESSO 01					190	5	1	1	3	F	09	09	1	3400	N	2		0068	99	99	0	2002								10/24/2002
1038	1	0046458	X9999999		95084060		4305108	21	N	1	4	00	00	JARDIM PLANETARIO			90040007		194	5	1	1	4	F	09	10	1	3420	N	2		0097	99	99		2005								8/2/2005
1039	1	0025379	RUA GAL ARCY DA ROCHA NOBREGA		95040290		4305108	35	N	2	5	01	00	AV. BISPO JOAO SCALABRINI					190	5	1	2	4	M	09	09	1	3560	N	2		0063	99	99	0	2002								10/8/2002
1040	1	0016485	RUA VINTE DE SETEMBRO 2311				4305108	25		1	4	00	00	R CEL BORDINI 509		42			140	5	1	2	4	F	03	09	1	3570		2			16	1	0	2001								4/17/2001
1041	1	0016469	AV JULIO DE CASTILHOS 2163				4305108	39		2	2	06	00						190	5	1	2	4	M	09	09	1	4400		2			99	99		2001								4/17/2001
1042	1	0016485	RUA VINTE DE SETEMBRO 2311		95020450		4305108	28	N	9	5	01	00	R CEL BORDINI 42		504			105	5	1	2	4	M	09	09	1	4820	N	2		0040	16	1	86	2004								4/18/2004
1043	1	2259869	CENTRO			CENTRO	430520	34		2	5	01	00	FERNANDES MENDES RIBEIRO		APTO			194	5	1	2	4	F	09	10	1	3600		2			99	99		2007								9/3/2007
1044	1	0016527	RUA SETE DE SETEMBRO		97900000		4305207	25	N	5	4	00	01				90102720	NAO DEFINIDO	190	4	1	1	3	F	09	10	1	2100	N	2		0042	99	99	0	2000								8/29/2000
1045	1	0016527	RUA SETE DE SETEMBRO 743				4305207	35		2	5	00	00	AV VENANCIO AIRES 444					123	5	1	2	4	F	09	10	1	3250		2			16	1	0	2001								1/15/2001
1046	1	0016535	RUA DR. JOAO SEBASTIANY 226		97900000		4305207	32	N	2	5	00	00	R MOYSES ANTUNES DA CUNHA 55		811	90640190		160	5	1	2	4	M	09	10	1	3650	N	2		0037	7	7	36	2004								12/20/2004
1047	1	0016527	RUA SETE DE SETEMBRO 743		97900000		4305207	20	N	5	3	00	00	R DO VALE 80			90650080		135	5	1	1	3	M	09	09	1	3650	N	2		0013	4	7	0	2004								5/13/2004
1048	4						430535	36		1	5	02	00	R CEL ANTENOR AMORIM	6534			BOM JESUS	179	6	1	1	2	F	99	99	1			9			3	4		2008								11/24/2008
1049	2	0053488	116 X8576225		96705000		4305355	24	N	1	4	02	00	R EDUARDO GERHARDT 116		JARDIM CARVALHO			183	9	1	1	1	F			1	1960	N	2		0018	3	4		2005								6/15/2005
1050	2	0022434	RUA DR JOSE ATHANAZIO sn		96705000		4305355	33	N	2	3	00	00	TRAV JOANA D'ARC 73			91520520		163	5	1	1	3	M	08	09	2	3340	N	2		0012	7	7	46	2004								4/3/2004
1051	3		RUA BEIRA MAR			COSTA DO SOL	430545	23		1	4	01	00	RUA ABOLICAO			91790000	RESTINGA VELHA	153	5	1	1	2	M	09	10	1	3220		2			8	8		2010								11/28/2010
1052	2	2257785	CENTRO			CENTRO	430545	21		1	4	01	00	RUA PROFESSORA AMY			9043010	LEOPOLDINA	152	5	1	1	1	F	08	09	1	3260		2			14	3		2010								2/22/2010
1053	1	3378691	CENTRO	CASA		CENTRO	430580	24		1	4	00	00	AV CRISTOVAO COLOMBO			90220060	BAIRRO FLORESTA	124	5	1	2	3	F	08	09		3360		2			16	1		2015			431370		431490		RRS4313700001	3/18/2015
1054	1	9999999	RUA FRANCISCO GOBI		98580000		4305900	29	N	2	5	01	00	R JATAI		AP 808	90820190	CRISTAL	119	6	1	2	4	M	08	09	1	3800	N	2		0149	4	4	3	2000								11/2/2000
1055	1	2263823	CENTRO			CENTRO	430610	39		1	5	01	00	GENERAL CALDWELL		APTO 408		MENINO DEUS	106	5	1	2	4	M	09	10		3145		2			16	1		2014								8/4/2014
1056	1	2263858	CENTRO			CENTRO	430610	17		1	4	00	00	FABIO ARAUJO SANTOS				NONOAI	143	5	1	2	4	F	09	10		3305		2			12	6		2015			430610		431490		MRS4306100001	12/18/2015
1057	1	2263823	CENTRO			CENTRO	430610	38		3	4	01	00			CASA	91180760		194	5	1	2	4	F	09	10	1	3430		2			99	99		2008								4/30/2008
1058	1	2263823	CENTRO			CENTRO	430610	40		2	5	00	01	DOUTOR FLORES		APTO 901		CENTRO	115	5	1	2	4	F	07	08		4080		2			16	1		2012								10/12/2012
1059	1	0016667					4306106	38	N	2	5	01	00	R. ANGELO CORNELIO				NAO DEFINIDO	190	5	1	2	4	M	09	10	1	3180	N	2		0016	99	99	0	2000								7/1/2000
1060	1	0016659	RUA VENANCIO AIRES 163				4306106	29		5	3	03	00	AV GRECIA 665					146	5	1	1	4	M	09	10	1	3720		2			2	2	19	2001								7/8/2001
1061	1	0016733	65 X7972094		96190000		4306502	27	N	1	5	02	00	R HELENA PETTENUZZI SANTIAGO 65		ALTA TERESOPOLIS			167	5	1	1	2	M	09	10	1	2910	N	2		0005	12	6	16	2006								5/26/2006
1062	4	8888888					4306502	35		1	9	02	00	TRAV JOSE BONIFACIO 188					188	9	1	1	1	M	99	99	1	3400		2			6	4	83	2001								8/13/2001
1063	1	0016733	RUA BORGES DE MEDEIROS 648		96190000		4306502	27	N	1	4	04	00	R DORIVAL CASTILHO MACHADO SN			90000000		185	5	1	1	4	M	09	10	1	3600	N	2		0017	15	6		2004								12/29/2004
1064	1	2262002	DUQUE DE CAXIAS	CASA		CENTRO	430660	29		1	4	02		26 DE DEZEMBRO		APTO 03	91520590		194	5	1	2	4	F	09	10	1	3100		2			99	99		2007								8/13/2007
1065	1	2262002	CENTRO			CENTRO	430660	38		5	2	01	03	LARANJEIRAS				PROTASIO ALVES	194	5	1	1	2	F	09	10		3625		2			99	99		2011								8/6/2011
1066	1	2262002	CENTRO			CENTRO	430660	19		1	3	01	00	ORFANATROFIO			96450000	ALTO TEREZOPOLIS	143	5	1	1	4	M	09	10	2	3665		2			10	5		2010								12/15/2010
1067	1	2262002	CENTRO			CENTRO	430660	17		1	3	00	00	RUA LIBERDADE				MARIO QUINTANA	188	5	1	2	4	M	08	09		3720		2			6	4		2013								6/20/2013
1068	1	0016741	78 X8279226		96450000		4306601	33	N	1	5	02		R VERANOPOLIS 78					146	5	1	1	3	F	07	09	2	2965	N	2		0007	2	2	50	2005								4/29/2005
1069	1	0016741	3007 X7872237				4306601	21	N	1	3	01	99	R CRUZEIRO DO SUL 3007					119	5	1	2	4	M	09	10	1	3000	N	2		0002	10	5	3	2006								1/25/2006
1070	1	0016741	RUA DUQUE DE CAXIAS 1348		96450000		4306601	19	N	1	3	01		R MOSTARDEIRO 919		BELA VISTA			154	5	1	1	3	F	08	09	1	3230	N	2		0015	16	1		2003								8/12/2003
1071	1	0016741	RUA DUQUE DE CAXIAS 1348				4306601	24		2	4	99	99	R PROF JOAO DE SOUZA RIBEIRO 859					180	5	1	2	2	F	09	10	1	3110		9			1	2	61	2001								10/12/2001
1072	4	9999999	ESTRADA CRUZ DAS ALMAS 3120				4306767	30		1	5	02	00	R FELIPE DE OLIVEIRA 921		801			149	9	1	1	1	M	99	99	1	9999		9		0357	16	1	31	2003								8/8/2003
1073	1	2252228	JULIO DE CASTILHOS			CENTRO	430680	28		1	5	00	00						194	4	1	2	9	F	07	09	2	2550		2			99	99		2007								3/4/2007
1074	1	2252228	CENTRO			CENTRO	430680	31		2	3	02	01						194	5	1	2	3	F	07	09		2640		2			99	99		2012								3/10/2012
1075	1	2252228	CENTRO			CENTRO	430680	29		5	4	00	00						194	5	1	2	4	F	09	10		2740		2			99	99		2011								4/28/2011
1076	1	2252228	CENTRO			CENTRO	430680	36		2	4	02	03	CONSELHEIRO TRAVASSOS			90002000	SAO GERALDO	124	5	1	1	4	M	09	09		3340		2			16	1		2013								12/26/2013
1077	1	0016766	RUA JULIO DE CASTILHOS 791				4306809	26		5	4	00	00	R WALDOMIRO SOUZA 50					182	4	1	2	4	F	09	10	1	2370		2			3	4	74	2001								7/21/2001
1078	1	0016766	557 X7877244		95960000		4306809	31	N	2	5	01	00	R JOSE DO PATROCINIO 557		APTO 506	90050003		116	4	1	1	4	M	07	10	1	3020	N	2		0010	16	1	89	2006								10/28/2006
1079	1	0016766	RUA JULIO DE CASTILHOS		95960000		4306809	23	N	1	3	00	00	ESTRADA CRISTIANO KRAIMER		05	91750060		190	5	1	1	4	M	04	08	1	3400	N	2		0056	99	99	0	2002								5/15/2002
1080	1	2234432	CENTRO			CENTRO	430690	25		1	4	04	00	RUA MARECHAL RONDON			96610000		169	5	1	1	3	M	10	10		3135		2			15	6		2016			430690	24112016	431490		MRS4306900001	11/17/2016
1081	1	2234432	CENTRO			CENTRO	430690	35		1	4	00	00	RUA MENINO JESUS DE PRAGA			96610000		194	5	1	2	4	F	10	10		3285		2			99	99		2016			430690	27072016	431490		MRS4306900001	7/25/2016
1082	1	2234432	CENTRO			CENTRO	430690	15		1	4	00	00	RUA JOAO MANOEL RODRIGUES			96690000		194	5	1	1	4	F	10	10		3405		2			99	99		2013								11/6/2013
1083	1	2234432	CENTRO			CENTRO	430690	32		4	2	01	00	JOAO DOS PASSOS			96610000		194	5	1	2	4	F	08	08		3650		2			99	99		2011								4/23/2011
1084	3	9999999	162 X8271082		96610000		4306908	18	N	5	4	01	00	R FRANCISCO MARTINS 162					113	5	1	1	2	F	09	10	1	3200	N	2		0002	9	5	53	2006								2/20/2006
1085	1	2707918	CENTRO			CENTRO	430700	22		5	4	01	00	RUA ELISA SALDANHA				SANTA CATARINA	194	5	1	1	2	M	08	09		3625		2			99	99		2016			430700	06122016	431490		MRS4307000001	12/5/2016
1086	1	0016782	RUA ITALIA 919		99700000		4307005	16	N	5	3	01	00	R MARIA DE OLIVEIRA SN			90000000		153	4	1	2	3	F	07	09	1	2175	N	2		0009	8	8		2003								4/1/2003
1087	1	0013904	371 X8480121		99700000		4307005	30	N	2	5	00	00	R FERNANDO ABBOTT 371		302	99040360		120	5	1	2	3	M	08	09	1	4295	N	2		0011	2	2		2005								4/22/2005
1088	1	2249626	CENTRO			CENTRO	430755	33		2	5	00	00	BENTO GONCALVES			90650002		160	5	1	2	4	M	08	10		3070		2			7	7		2016			430700		431490		RRS4307000001	7/22/2016
1089	1	2707632	CENTRO			CENTRO	430760	27		5	4	01	00	RUA JOSE MENDES			90001970	SARANDI	165	5	1	2	4	M	09	10		2745		2			5	3		2016			430760		431490		MRS4307600001	12/29/2016
1090	1	2707632	CENTRO			CENTRO	430760	37		5	5	02	01	RUA SOUZA MELO			91120600	SARANDI	165	5	1	2	3	F	09	09		3075		2			5	3		2015			430760	17122015	431490		MRS4307600001	12/15/2015
1091	1	2707632	CENTRO			CENTRO	430760	41		4	4	01	00	AV NOVA YORK			93600000	AUXILIADORA	162	5	1	2	4	M	05	10	1	3740		2			16	1		2009								10/16/2009
1092	1	2707632	CENTRO			CENTRO	430760	42		2	3	02	00	ARMANDO BARBEDO			91920520	TRISTEZA	169	5	1	2	4	M	09	10	1	3790		2			15	6		2011								6/20/2011
1093	1	0016873	RUA ADOLFO MATTES		93600000		4307609	29	N	5	4	01	00						190	5	1	2	2	F	08	09	1	2360	N	2		0032	99	99	0	2002								6/5/2002
1094	1	0016873	RUA ADOLFO MATTES 236				4307609	23		2	5	00	00						190	5	1	1	4	M	09	10	1	3520		2			99	99		2001								11/8/2001
1095	3	9999999					4307609	35		2	4	99	99						190	4	1	1	2	M	99	99	1	9999		9			99	99		2001								1/20/2001
1096	1	2232030	TEOPOLIS			TEOPOLIS	430770	30		2	3	02	01	RUA ALFREDO NERI SOARES		CASA	91060430	SARANDI	162	5	1	2	3	F	08	09		2385		2			2	2		2011								9/8/2011
1097	1	2232030	TEOPOLIS			TEOPOLIS	430770	27		2	5	01	00	BENO MENTZ		CASA	98598500	JD ITATI	174	4	1	2	4	M	09	10	1	2620		2			2	2		2010								11/11/2010
1098	1	2232030	TEOPOLIS			TEOPOLIS	430770	32		2	5	00	00	ENG� ALFREDO MAYER WALDECK		APTO	90550050	SAO JOAO	162	5	1	2	3	F	07	08		2715		2			2	2		2013								12/24/2013
1099	1	2232030	TEOPOLIS			TEOPOLIS	430770	28		1	3	01	01	R EUGENIO RODRIGUES				RESTINGA NOVA	153	4	1	1	3	F	08	09	1	2780		2			8	8		2008								2/22/2008
1100	1	2232030	TEOPOLIS			TEOPOLIS	430770	28		1	4	01	01	RUA UPAMAROTI		CASA	90820140	CRISTAL	119	9	1	2	4	F	08	09		2915		2			99	99		2011								6/5/2011
1101	1	2232030	TEOPOLIS			TEOPOLIS	430770	32		1	5	01	00	JOAQUIM CRUZ		CASA	90660300	SANTO ANTONIO	160	5	1	2	4	M	08	09		3030		2			7	7		2011								6/6/2011
1102	1	2232030	TEOPOLIS			TEOPOLIS	430770	31		1	5	03	00	R PADRE JOAO BATISTA REUS				CAMAQUAM	112	5	1	2	4	F	09	10	1	3080		2			12	6		2008								6/19/2008
1103	1	2232030	TEOPOLIS			TEOPOLIS	430770	23		2	4			EDU LASCAVAS		CASA	91180550	SANTA FE	155	5	1	2	3	F	08	09		3130		2			14	3		2011								12/25/2011
1104	1	2232030	TEOPOLIS			TEOPOLIS	430770	35		2	5	02	00	PANAMERICANA		APTO	91050000	JARDIM LINDOIA	132	5	1	2	3	M	09	10		3180		2			2	2		2012								3/23/2012
1105	1	2232030	TEOPOLIS			TEOPOLIS	430770	38		2	5	00	00	ENGENHEIRO FRANCISCO LODOLFO SINCH		APTO 512	91130210	SARANDI	165	5	1	2	4	M	08	09		3190		2			14	3		2011								12/27/2011
1106	1	2232030	TEOPOLIS			TEOPOLIS	430770	28		1	5	00	00	RUA CARLOS ESTEVAO		APTO 405	91240001	PROTASIO ALVES	152	5	1	2	4	M	08	09		3230		2			14	3		2011								8/8/2011
1107	1	2232030	TEOPOLIS			TEOPOLIS	430770	30		2	5	00	00	RUA CRISTOVAO COLOMBO		AP 403	32600000	MARIA MEDIANEIRA	124	5	1	2	4	F	08	09	1	3240		2			16	1		2010								7/10/2010
1108	1	2232030	TEOPOLIS			TEOPOLIS	430770	23		1	4	01	00	DONA AUGUSTA			90850130	MENINO DEUS	158	5	1	2	4	F	08	09		3280		2			10	5		2012								5/2/2012
1109	1	2232030	TEOPOLIS			TEOPOLIS	430770	39		1	4	00	00	DOMINGOS DE ABREU			91120090	SARANDI	165	5	1	2	3	M	08	09		3365		2			5	3		2011								10/18/2011
1110	1	2232030	TEOPOLIS			TEOPOLIS	430770	40		1	4	00	00	BALTAZAR DE OLIVEIRA GARCIA		APTO 11	91130000	SAO SEBASTIAO	165	5	1	2	4	M	08	09		3470		2			14	3		2011								12/12/2011
1111	1	2232030	TEOPOLIS			TEOPOLIS	430770	40		2	4	00	00	SALGADO FILHO		APTO 804		CENTRO	115	5	1	2	4	M	08	09	1	3640		2			16	1		2009								10/19/2009
1112	1	2232030	TEOPOLIS			TEOPOLIS	430770	30		1	4	01	00	ORTANOTROFIO		APTO 202	90840440	ALTO TERESOPOLIS	158	5	1	2	4	F	10	10		3915		2			10	5		2013								12/16/2013
1113	1	0016881	RUA CASTRO ALVES		93250000		4307708	27	N	1	4	00	00	RUA DONA EMILIA DOMAGAUS			99560000		190	5	1	2	4	F	08	10	1	2145	N	2		0038	99	99	0	2002								12/4/2002
1114	1	0016881	355 X8579104		93250000		4307708	34	N	2	4	00	00	TRAV AMERICO SILVEIRA 355		AP 402 CRISTO REDENT	91370010		174	5	1	2	3	F	08	09	1	2180	N	2		0022	2	2		2005								6/27/2005
1115	1	0016881	580 X8280018		93250000		4307708	22	N	1	4	00	00	R HONORIO SILVEIRA DIAS 580		S�O JO�O	93260460		162	5	1	1	4	M	08	09	1	2520	N	2		0022	2	2		2005								6/29/2005
1116	1	0016881	RUA CASTRO ALVES 948		93250000		4307708	38	N	1	4	00	00	RUA B ACESSO 71		CASA	90843007		190	5	1	2	4	F	09	10	1	3130	N	2		0025	99	99		2003								9/2/2003
1117	1	0016881	122 X8580391		93250000		4307708	34	N	2	4	02	00	R ALBERTO SILVA 122			91370001		174	5	1	2	3	M	09	09	1	3160	N	2		0012	2	2	30	2006								3/2/2006
1118	1	0016881	RUA CASTRO ALVES		93250000		4307708	31	N	2	4	01	00	AV TEIXEIRA MENDES		CASA	91330390		190	5	1	2	4	M	08	09	1	3220	N	2		0024	99	99	0	2002								7/28/2002
1119	1	0016881	RUA CASTRO ALVES 948		93250000		4307708	23	N	1	3	01	00	R DR TIMOTEO 809			93260460		140	5	1	2	4	M	08	09	1	3250	N	2		0006	16	1	86	2004								2/26/2004
1120	1	0016881	2125 X8479032		93250000		4307708	23	N	1	5	00	00	AV JOAO WALLIG 2125		CASA PASSO DA AREIA	91340001		117	5	1	2	3	F	08	09	1	3250	N	2		0007	3	4		2005								2/23/2005
1121	1	0016881	106 X9999999		93250000		4307708	24	N	1	4	00	00	ACESSO 4 106 106					194	5	1	1	3	M	06	08	1	3305	N	2		0018	99	99	0	2006								6/23/2006
1122	1	0016881	RUA CASTRO ALVES		93250000		4307708	26	N	1	5	00	00	R DR BARROS CASSAL	787828			BOM FIM	111	5	1	2	3	F	09	09	1	3400	N	2		0065	8	1	0	2000								10/5/2000
1123	1	0016881	2490 X7467012		93250000		4307708	28	N	1	5	01	00	R PADRE JOAO BATISTA REUS 2490		CAMAQU�	91570170		112	5	1	2	3	F	09	10	1	3505	N	2		0026	12	6	40	2005								8/4/2005
1124	1	0016881	RUA CASTRO ALVES 948				4307708	31		5	5	00	00	TRAV SUL 147					127	5	1	1	4	F	09	10	1	3530		2			2	2	50	2001								9/23/2001
1125	1	0016881	RUA CASTRO ALVES		93250000		4307708	34	N	2	5	02	00	AV POLONIA	798004			SAO GERALDO	161	5	1	2	4	M	09	09	1	3820	N	2		0032	1	1	37	2000								1/8/2000
1126	1	0016881	RUA CASTRO ALVES		93250000		4307708	35	N	1	1	06	00	AV A J RENNER	808123			FARRAPOS	181	5	1	1	4	M	09	10	2	3950	N	2		0065	1	1	61	2000								11/13/2000
1127	1	0016881	RUA CASTRO ALVES 948				4307708	31		1	4	01	00	AV PERNAMBUCO 358					180	5	1	1	4	M	09	10	1	4225		2			1	2	63	2001								7/27/2001
1128	1	2252260	CENTRO			CENTRO	430780	32		5	5	00	00	RUA MUCIO TEIXEIRA			90550000	MENINO DEUS	139	5	1	2	4	F	09	09		3185		2			16	1		2014								3/13/2014
1129	1	2240335	CENTRO			CENTRO	430790	24		4	4	01	00	RIELI BARCELOS			91270325	ITAPOA	199	5	1	2	3	F	09	10		3090		2			99	99		2014								2/20/2014
1130	1	2241145	CENTRO			CENTRO	430820	41		9	5	02	00	RUA DONA FIONINA			91520210	PARTENON	163	5	1	2	4	M	09	10		2735		2			7	7		2012								1/23/2012
1131	1	0017004	RUA JOHN KENNEDY 1107		95270000		4308201	38	N	1	2	01	00	RUA MOREIRA CESAR		OLIMPICA			194	5	1	1	4	M	09	09	1	2700	N	2		0008	99	99		2004								6/21/2004
1132	1	0025528	RUA TIRADENTES ESQ. PEDRO A SILVA S/N				4308300	20		1	3	01	00	R DOS ANDRADAS 261					115	5	1	1	4	F	09	10	1	3100		2			16	1	0	2001								2/21/2001
1133	1	2228602	CENTRO	PREDIO		CENTRO	430850	26		1	5	00	00	RUA TEIXEIRA DE FREITAS			90640220	SANTO ANTONIO	160	5	1	2	4	F	09	09	1	3500		2			7	7		2009								12/28/2009
1134	1	0017038	RUA 7 DE SETEMBRO 90				4308508	20		1	4	00	00	R VEADOR PORTO 69					145	5	1	1	3	F	09	10	1	3100		2			7	7	0	2001								8/30/2001
1135	1	2257645	CENTRO			CENTRO	430860	22		5	4	03	00	ACESSO G2		VILA FRATERNIDADE	91160636		155	5	1	1	3	M	10	10		2660		2			5	3		2012								1/14/2012
1136	1	0017103	AV. PRESIDENTE VARGAS		98870000		4309001	31	N	2	5	00	00	FREDERICO ETZBERGER B. NONOAI			91720510		190	5	1	2	4	M	09	10	1	3700	N	2		0039	99	99	0	2002								11/25/2002
1137	1	2241153	CENTRO			CENTRO	430910	22		5	4	00	01				91330530		194	5	1	1	4	F	09	09		2920		2			99	99		2011								4/23/2011
1138	1	0017129	RUA MADRE VERONICA		95670000		4309100	23	N	5	4	01	00	RUA NORBERTO JUNG - B. SARANDI		APTO 303	91130170		190	5	1	2	4	M	08	09	1	2950	N	2		0006	99	99	0	2002								6/23/2002
1139	1	0017129	RUA MADRE VERONICA		95670000	CENTRO	4309100	18	N	5	4	00	00	R JATAI		APTO. 606	90820190	CRISTAL	119	5	1	2	4	F	09	10	1	3000	N	2		0003	4	4	3	2000								3/21/2000
1140	3	8888888	RUA S�O PEDRO	APTO 203	95670000		4309100	35	N	1	5	02	00	RUA NILO PE�ANHA - B. BOA VISTA		APTO 302	91330000		190	5	1	1	4	F	08	09	1	3035	N	2		0008	99	99	0	2002								7/27/2002
1141	1	0017129	RUA MADRE VERONICA 396		95670000		4309100	29	N	5	5	00	00	RUA SILVANO - ALVORADA			94810310		194	5	1	2	3	F	08	10	1	3490	N	2		0005	99	99		2004								5/20/2004
1142	1	2232049	CENTRO			CENTRO	430920	17		1	3	01	00	SALEM					153	4	1	1	1	M	09	10		2055		2			8	8		2011								8/14/2011
1143	1	2232049	CENTRO			CENTRO	430920	26		1	5	00	00	AV CEARA		01			162	4	1	2	3	M	09	09	4	2065		2			1	2		2010								11/11/2010
1144	4		BR 290 KM 63	HOSPITAL PADRE JEREM		IGNORADO	430920	30		2	5	01	00	CONDE DA FIGUEIRA				VILA JARDIM	175	4	1	1	9	M		09		2220		2			3	4		2012								11/3/2012
1145	1	2232049	AV. DR. JOSE LOUREIRO DA SILVA			CENTRO	430920	38		1	3	03	00	RUA DOMINGOS DE ABREU					194	4	1	2	2	F	01	05	1	2255		2			99	99		2007								4/27/2007
1146	1	2232049	CENTRO			CENTRO	430920	26		1	4	01	00	RUA ALCERI GARCIA FLORES		BAIRRO MARIO QUINTAN	91260490		188	4	1	1	4	M	09	10		2390		2			6	4		2016			430920		431490		MRS4309200001	12/23/2016
1147	1	2232049	CENTRO			CENTRO	430920	25		1	4	00	00	R SARGENTO SILVIO DELMAR HOLLENBACH					152	5	1	2	4	F	09	10	1	2460		2			14	3		2008								12/19/2008
1148	1	2232049	CENTRO			CENTRO	430920	16		1	4	00	00	RUA INACIO KOHLER		CASA 2			155	5	1	1	4	F	09	10	1	2480		2			14	3		2009								6/13/2009
1149	1	2232049	CENTRO			CENTRO	430920	24		1	5	00	00	RUA ALBERTO TORRES		CIDADE BAIXA			116	5	1	1	3	M	09	10		2590		2			16	1		2015			430920		431490		MRS4309200001	1/1/2015
1150	1	2232049	CENTRO			CENTRO	430920	34		5	5	01	00	AV ECO VILLE		CASA 50 SARANDI			165	5	1	2	4	F	09	10		2680		2			5	3		2014								11/25/2014
1151	1	2232049	CENTRO			CENTRO	430920	41		1	5	00	00	RUA JANDIR MAIA FAILLACE		AP 111 PROTASIO ALVE			152	5	1	2	4	M	09	10		2708		2			14	3		2013								9/9/2013
1152	1	2232049	CENTRO			CENTRO	430920	23		1	4	01	00	ESTRADA PONTA GROSSA		PONTA GROSSA			108	5	1	2	4	M	09	10		2710		2			13	8		2015			430920		431490		MRS4309200001	1/3/2015
1153	1	2232049	CENTRO			CENTRO	430920	33		2	5	00	00	RUA CARLOS ESTEVAO		AP 208			152	5	1	2	4	M	08	09		2720		2			14	3		2013								11/20/2013
1154	1	2232049	CENTRO			CENTRO	430920	34		2	4	01	00	XAVIER DE CARVALHO					165	5	1	2	4	M	08	09		2760		2			5	3		2011								3/10/2011
1155	1	2232049	CENTRO			CENTRO	430920	18		1	3	01	00	AV DICK		FLORESTA			162	5	1	2	2	M	10	10		2760		2			5	3		2013								6/6/2013
1156	1	2232049	CENTRO			CENTRO	430920	28		1	5	00	00	RUA BARAO DE BAGE		VILA JARDIM			175	5	1	2	4	F	09	10		2770		2			3	4		2015			430920		431490		MRS4309200001	7/6/2015
1157	1	2232049	CENTRO			CENTRO	430920	33		1	5	02	00	JOAQUIM G DE CAMPOS NETTO		403			131	5	1	2	4	M	09	10	1	2800		2			14	3		2011								5/12/2011
1158	1	2232049	CENTRO			CENTRO	430920	34		1	4	02	00	AV SERTORIO		705			165	5	1	2	4	M	09	10		2830		2			14	3		2011								1/7/2011
1159	1	2232049	CENTRO			CENTRO	430920	40		2	5	02	00	ENGENHEIRO JOAO LUDENITZ		BAIRRO SARANDI			165	5	1	2	4	F	10	10		2844		2			5	3		2012								12/26/2012
1160	1	2232049	CENTRO			CENTRO	430920	27		2	5	00	00	RUA ANGELO CRIVELARO		JARDIM DO SALSO			182	5	1	2	4	M	08	09		2846		2			3	4		2014								12/12/2014
1161	1	2232049	CENTRO			CENTRO	430920	27		1	5	01	00	RUA LUDOLFO BOCH					194	4	1	2	3	F	09	09	1	2850		2			99	99		2008								10/7/2008
1162	1	2232049	CENTRO			CENTRO	430920	20		1	4	00	00	ALAMEDA					194	5	1	1	3	M	09	10	1	2855		2			99	99		2010								1/7/2010
1163	1	2232049	CENTRO			CENTRO	430920	30		2	5	00	00	R DONA ZULMIRA					114	5	1	2	4	F	09	10	1	2885		2			12	6		2008								10/20/2008
1164	1	2232049	CENTRO			CENTRO	430920	19		1	3	01	00	BELEGARDO ELI CORREA PRADO					188	5	1	2	4	M	08	09	1	2900		2			6	4		2010								4/15/2010
1165	1	2232049	CENTRO			CENTRO	430920	36		2	4	01	01	RUA BARCELOS					194	5	1	2	4	M	09	10	1	2910		2			99	99		2009								4/6/2009
1166	1	2232049	CENTRO			CENTRO	430920	25		1	4	00	00	TENETE CAMARGO					103	5	1	2	4	F	08	09	1	2920		2			7	7		2010								3/29/2010
1167	1	2232049	CENTRO			CENTRO	430920	23		1	4	00	00	RUA JOSE HUMBERTO					194	5	1	2	4	F	09	09	1	2930		2			99	99		2009								4/23/2009
1168	1	2232049	CENTRO			CENTRO	430920	17		1	4	00	00	RUA TOLEDO PIZA					165	5	1	2	3	M	08	09		2984		2			5	3		2012								8/20/2012
1169	1	2232049	CENTRO			CENTRO	430920	33		1	5	00	00	JOSE CARLOS FERREIRA		PASSO DAREIA			146	5	1	2	4	F	09	10	1	3010		2			2	2		2010								7/22/2010
1170	1	2232049	CENTRO			CENTRO	430920	31		1	4	01	00	RUA MADRE MARIA CELINA		ALTO PETROPOLIS			188	5	1	1	4	F	09	10		3025		2			6	4		2015			430920		431490		MRS4309200001	9/3/2015
1171	1	2232049	CENTRO			CENTRO	430920	26		2	5	00	00	BALTAZAR DE O GARCIA					155	5	1	2	3	F	10	10	1	3035		2			14	3		2010								4/11/2010
1172	1	2232049	CENTRO			CENTRO	430920	22		1	4	00	00	RUA ITAPUI		SARANDI			165	5	1	1	4	F	09	10		3060		2			5	3		2015			430920		431490		MRS4309200001	9/10/2015
1173	1	2232049	CENTRO			CENTRO	430920	27		2	4	00	00	RUA 25 DE OUTUBRO					165	5	1	1	4	F	09	10	1	3070		2			5	3		2009								10/4/2009
1174	1	2232049	CENTRO			CENTRO	430920	31		1	4	02	00	RUA LAURO RODRIGUES		SANTA FE			155	5	1	1	1	F	09	10		3070		2			14	3		2013								8/27/2013
1175	1	2232049	CENTRO			CENTRO	430920	29		2	5	00	00	AV A J RENNER					181	5	1	2	4	F	08	09	1	3075		2			1	2		2008								8/19/2008
1176	1	2232049	CENTRO			CENTRO	430920	31		4	4	00	00	RUA ENGENHEIRO FERNANDO DE ABREU PEREIRA		SARANDI	91130030		165	5	1	2	4	M	07	09		3080		2			5	3		2016			430920		431490		MRS4309200001	9/2/2016
1177	1	2232049	CENTRO			CENTRO	430920	24		1	4	03	00	RUA PAINEIRA					150	5	1	1	4	F	09	10		3090		2			13	8		2012								10/23/2012
1178	1	2232049	CENTRO			CENTRO	430920	33		1	5	00	00	RUA PRIMAVERA		SARANDI	91140290		165	5	1	2	4	F	08	09		3140		2			5	3		2012								7/26/2012
1179	1	2232049	AV. DR. JOSE LOUREIRO DA SILVA			CENTRO	430920	29		1	5	02	00						194	5	1	1	2	F	09	10	1	3155		2			99	99		2007								6/24/2007
1180	1	2232049	CENTRO			CENTRO	430920	21		1	4	00	00	RUA CARLOS ESTEVAO					152	5	1	2	4	M	09	09	4	3190		2			14	3		2009								8/19/2009
1181	1	2232049	CENTRO			CENTRO	430920	27		1	4	00	00	RUA COSTA		404			194	5	1	1	1	F	03	05	1	3230		2			99	99		2011								1/3/2011
1182	1	2232049	CENTRO			CENTRO	430920	39		1	5	00	00	R OLIVEIRA LOPES					165	5	1	2	4	M	09	10	1	3300		2			5	3		2008								7/24/2008
1183	1	2232049	CENTRO			CENTRO	430920	36		1	3	03	00	AV ALBERTO PASQUALINI					194	5	1	2	4	F	09	10	1	3300		2			99	99		2007								12/5/2007
1184	1	2232049	CENTRO			CENTRO	430920	26		1	5	00	00	RUA NOVA PRATA		CORONEL APARICIO BOR			103	5	1	2	4	F	09	10		3305		2			7	7		2016			430920		431490		MRS4309200001	6/8/2016
1185	1	2232049	CENTRO			CENTRO	430920	23		1	3		02	JOAO D PASSARELAW					194	5	1	2	4	M	09	10	4	3325		2			99	99		2010								10/2/2010
1186	1	2232049	CENTRO			CENTRO	430920	30		2	5	00	00	GOLDA MEIR					152	5	1	2	4	M	09	10		3340		2			14	3		2012								3/28/2012
1187	1	2232049	CENTRO			CENTRO	430920	37		2	4	01	00	BENO MENTIS					174	4	1	2	4	M	09	10	1	3350		2			2	2		2011								3/22/2011
1188	1	2232049	CENTRO			CENTRO	430920	30		2	5	01	00	AV JUCA BATISTA					185	5	1	2	4	F	08	09	1	3365		2			15	6		2008								2/25/2008
1189	1	2232049	CENTRO			CENTRO	430920	32		1	3	08	00	DONA TEODORA					181	5	1	1	4	F	09	10	1	3370		2			1	2		2011								5/22/2011
1190	1	2232049	CENTRO			CENTRO	430920	32		1	5	00	00	RUA JUCELINO K DE OLIVEIRA		477			152	5	1	2	3	M	09	10	2	3380		2			14	3		2009								1/27/2009
1191	1	2232049	CENTRO			CENTRO	430920	29		1	4	00	01	BERTOLDO MARIO TEBBISSH					181	5	1	2	3	F	10	10		3385		2			1	2		2012								2/22/2012
1192	1	2232049	CENTRO			CENTRO	430920	25		1	4	01	00	RUA JUCA BATISTA		HIPICA			189	5	1	2	3	M	09	10		3394		2			15	6		2014								4/6/2014
1193	1	2232049	AV. DR. JOSE LOUREIRO DA SILVA			CENTRO	430920	31		2	5	00	00	RUA ULZO LIVI		SOBRADO 79			194	5	1	1	4	M	09	09	1	3395		2			99	99		2007								7/15/2007
1194	1	2232049	CENTRO			CENTRO	430920	23		2	5	00	00	BC UM BECO DA TAQUARA					135	5	1	2	3	F	09	10	1	3400		2			4	7		2008								10/29/2008
1195	1	2232049	CENTRO			CENTRO	430920	27		2	5	01	00	ATILIO SUPERTT		148 BLOCO M			177	5	1	2	3	F	08	09	1	3400		2			12	6		2010								2/26/2010
1196	1	2232049	CENTRO			CENTRO	430920	41		4	5	00	01	RUA PADRE JOAO BATISTA REUS		AP 256 CAVALHADA			169	5	1	2	4	F	09	10		3428		2			15	6		2014								9/8/2014
1197	1	2232049	CENTRO			CENTRO	430920	24		1	4	02	00	RUA SOTERO DOS REIS		PASSO DAS PEDRAS			147	5	1	2	4	F	08	09		3440		2			14	3		2015			430920		431490		MRS4309200001	5/25/2015
1198	1	2232049	CENTRO			CENTRO	430920	34		2	5	02	00	RUA CARLOS ESTEVAO		JARDIM LEOPOLDINA	91240000		152	5	1	2	4	M	09	09		3448		2			14	3		2012								6/15/2012
1199	1	2232049	CENTRO			CENTRO	430920	29		2	5	00	00	AV PAULA SOARES					131	5	1	2	4	F	08	09	1	3460		2			2	2		2010								10/7/2010
1200	1	2232049	CENTRO			CENTRO	430920	35		1	5	02	01	RUA MUCIO TEIXEIRA		AP 106 - MENINO DEUS			139	5	1	2	4	M	09	10		3476		2			16	1		2012								5/15/2012
1201	1	2232049	AV. DR. JOSE LOUREIRO DA SILVA			CENTRO	430920	38		1	4	00	00	RUA DOMINGOS RUBBO		APTO 406			194	5	1	2	4	F	09	10	1	3480		2			99	99		2007								7/2/2007
1202	1	2232049	CENTRO			CENTRO	430920	47		1	5	00	00	RUA GOMES JARDIM		AP 407 SANTANA			159	5	1	2	3	F	09	10		3480		2			16	1		2014								9/17/2014
1203	1	2232049	CENTRO			CENTRO	430920	33		5	4	01	00	RUA BERNARDINO SILVEIRA AMORIN		PARQUE DOS MAIAS 106			155	5	1	2	4	M	09	10		3522		2			5	3		2014								8/28/2014
1204	1	2232049	CENTRO			CENTRO	430920	32		1	5	01	00	RUA SARGENTO SILVIO DELMAR		APT 347 LEOPOLDINA			152	5	1	2	4	M	09	10		3530		2			14	3		2014								5/14/2014
1205	1	2232049	CENTRO			CENTRO	430920	33		2	5	00	00	RUA SALVADOR LEAO		SARANDI			165	5	1	2	4	M	09	09		3558		2			5	3		2014								3/26/2014
1206	1	2232049	CENTRO			CENTRO	430920	36		1	5	00	00	DEODORO					188	5	1	2	4	M	09	10		3580		2			6	4		2012								2/11/2012
1207	1	2232049	CENTRO			CENTRO	430920	39		2	4	02	00	RUA ILTOM M DE SOUZA		PONTA GROSSA			150	5	1	2	4	M	09	09		3626		2			13	8		2015			430920		431490		MRS4309200001	2/3/2015
1208	1	2232049	CENTRO			CENTRO	430920	22		1	3	01	00	ANTONIO JOSE MONTEIRO		BAIRRO SARANDI	94010000		165	5	1	1	4	M	08	09		3640		2			5	3		2016			430920		431490		MRS4309200001	6/26/2016
1209	1	2232049	CENTRO			CENTRO	430920	30		1	5	00	00	R JOAQUIM G DE CAMPOS NETTO		APTO 403			131	5	1	2	4	M	09	10	1	3650		2			14	3		2008								10/20/2008
1210	1	2232049	CENTRO			CENTRO	430920	29		2	5	01	00	TRAV LANCASTER		APTO 438			164	5	1	2	3	M	07	09	1	3655		2			2	2		2008								1/7/2008
1211	1	2232049	CENTRO			CENTRO	430920	31		2	5	00	01	RUA WALTER KAUFMANN		APT 203 JARDIM ITU S			131	5	1	2	4	F	09	10		3682		2			2	2		2014								7/21/2014
1212	1	2232049	AV. DR. JOSE LOUREIRO DA SILVA			CENTRO	430920	20		1	4	00	00						194	5	1	1	3	M	07	09	1	3690		2			99	99		2007								1/9/2007
1213	1	2232049	CENTRO			CENTRO	430920	26		4	4	01	00	AV PRESIDENTE VARGAS					31	5	1	1	4	M	09	10	1	3715		2			17	2		2010								6/23/2010
1214	1	2232049	CENTRO			CENTRO	430920	24		2	5	00	00	BECO SOUZA COSTA		AP 1308 PROTASIO ALV			152	5	1	1	3	M	09	10		3760		2			3	4		2014								11/26/2014
1215	1	2232049	CENTRO			CENTRO	430920	26		1	3	04	01	RUA MARIO SOBROZA		VILA NOVA			177	5	1	2	3	F	09	10		3792		2			12	6		2015			430920		431490		MRS4309200001	5/18/2015	21662639	2	MELISSA LUISA DIAS VARGAS	1	2237601
1216	1	2232049	CENTRO			CENTRO	430920	24		1	4	00	00	RUA PROFESSOR CARVALHO DE FREITAS		AP 414 - TERESOPOLIS			167	5	1	2	4	M	07	09		3794		2			9	5		2013								5/29/2013
1217	1	2232049	CENTRO			CENTRO	430920	40		2	4	01	00	AV FARRAPOS		FLORESTA			124	5	1	2	4	F	08	09		3852		2			16	1		2013								4/29/2013
1218	1	2232049	AV. DR. JOSE LOUREIRO DA SILVA			CENTRO	430920	26		2	4	00	00						194	5	1	2	4	M	06	08	1	3855		2			99	99		2007								1/1/2007
1219	1	2232049	CENTRO			CENTRO	430920	31		1	4	00	00	MARIA DORVALINA BORGES		RUBEM BERTA			155	5	1	2	4	F	09	10		3920		2			5	3		2011								7/14/2011
1220	1	2232049	CENTRO			CENTRO	430920	30		5	4	00	00	RUA PEDRO ANSELMO SOSTER		BAIRRO FARRAPOS	90250690		181	5	1	2	4	M	09	10		4050		2			1	2		2016			430920		431490		MRS4309200001	12/15/2016
1221	1	2232049	CENTRO			CENTRO	430920	36		2	4	01	00	R BEM-TE-VI		IPE 02			183	5	1	2	4	M	09	10	1	4090		2			3	4		2008								3/17/2008
1222	1	2232049	CENTRO			CENTRO	430920	27		1	5	00	01	AV JOAO FERREIRA JARDIM					155	5	1	1	4	F	08	09	2	4190		2			14	3		2008								1/14/2008
1223	1	2232049	CENTRO			CENTRO	430920	35		1	5	02	00	RUA JOAO FERREIRA JARDIM		RUBEM BERTA			155	5	1	1	4	M	09	10		4200		2			14	3		2016			430920		431490		MRS4309200001	1/25/2016
1224	1	2232049	CENTRO			CENTRO	430920	34		2	4	02	01	AV PERNAMBUCO		AP 34 NAVEGANTES			161	5	1	2	4	M	09	10		4420		2			1	2		2013								9/26/2013
1225	1	0017145	AV. DR JOSE LOUREIRO SILVA		94000000		4309209	30	N	2	2	03	00					NAO DEFINIDO	190	4	1	1	2	M	08	08	2	2200	N	2		0096	99	99	0	2000								8/9/2000
1226	1	0017145	20 X8783060		94000000		4309209	24	N	1	4	00	00	R PAULO GOMES DE OLIVEIRA 20		APTO 201			165	5	1	2	3	F	09	10	1	2285	N	2		0035	5	3	96	2006								4/26/2006
1227	1	0017145	AV. DR JOSE LOUREIRO SILVA		94000000		4309209	24	N	1	5	00	00					NAO DEFINIDO	190	4	1	2	4	F	06	07	1	2295	N	2		0072	99	99	0	2000								6/5/2000
1228	1	0017145	AV. DR JOSE LOUREIRO SILVA		94000000		4309209	24	N	2	3	01	00						190	4	1	1	3	M	08	09	1	2325	N	2		0093	99	99	0	2002								10/21/2002
1229	1	0017145	AV. DR JOSE LOUREIRO SILVA 1561				4309209	35		1	4	01	00						190	4	1	1	3	F	09	09	1	2405		2			99	99		2001								1/12/2001
1230	1	0017145	AV. DR JOSE LOUREIRO SILVA 1561		94000000		4309209	35	N	2	5	00	00	R AFONSINA CARDOSO 20					155	5	1	2	4	M	09	10	4	2480	N	2		0070	5	3	120	2004								7/24/2004
1231	1	0017145	182 X8373052		94000000		4309209	21	N	1	4	00	00	R CONDOR 182					163	4	1	1	3	M	09	10	1	2565	N	2		0112	7	7	6	2005								12/27/2005
1232	1	0017145	AV. DR JOSE LOUREIRO SILVA		94000000		4309209	28	N	2	4	00	00					NAO DEFINIDO	190	5	1	2	3	F	09	10	1	2610	N	2		0088	99	99	0	2000								7/21/2000
1233	1	0017145	AV. DR JOSE LOUREIRO SILVA		94000000		4309209	25	N	1	3	02	00					NAO DEFINIDO	190	9	1	1	9	F	08	08	1	2665	N	2		0115	99	99	0	2000								9/10/2000
1234	1	0017145	45 X7975246		94000000		4309209	32	N	1	3	00	00	AV PROF OSCAR PEREIRA 45					106	5	1	2	4	F	08	09	1	2720	N	2		0090	16	1	89	2006								10/30/2006
1235	1	0017145	650 X8579138		94000000		4309209	29	N	2	5	01	00	R GASTON ENGLERT 650					174	5	1	2	3	M	09	10	1	2790	N	2		0092	2	2	19	2006								11/7/2006
1236	1	0017145	AV. DR JOSE LOUREIRO SILVA 1561		94000000		4309209	30	N	1	3	03	00	R SERAFIM ALENCASTRO 195					165	5	1	2	4	F	09	10	1	2805	N	2		0076	14	3	100	2004								8/9/2004
1237	1	0017145	230 X8781437		94000000		4309209	17	N	1	3	00	00	AV ROCCO ALOISE 230		201			165	5	1	2	3	M	09	10	1	2815	N	2		0045	5	3	100	2005								5/31/2005
1238	1	0017145	224 X7772031		94000000		4309209	26	N	1	3	02	01	R DONA OTILIA 224		ACESSO B			158	5	1	1	4	F	06	09	1	2840	N	2		0014	10	5	73	2006								2/22/2006
1239	1	0017145	AV. DR JOSE LOUREIRO SILVA		94000000		4309209	36	N	2	5	00	00					NAO DEFINIDO	190	5	1	2	4	F	08	09	1	2850	N	2		0026	99	99	0	2000								3/5/2000
1240	1	0017145	AV. DR JOSE LOUREIRO SILVA 1561		94000000		4309209	41	N	2	4	00	00	R DO POVO 355					165	5	1	2	4	M	09	10	2	2915	N	2		0041	5	3	29	2004								4/30/2004
1241	1	0017145	AV. DR JOSE LOUREIRO SILVA 1561				4309209	25		2	2	01	00						190	5	1	1	3	F	08	08	1	2930		2			99	99		2001								5/13/2001
1242	1	0017145	3347 X7467012		94000000		4309209	32	N	2	5	00	00	R PADRE JOAO BATISTA REUS 3347		426			114	5	1	2	4	F	09	09	1	2945	N	2		0020	12	6		2005								3/10/2005
1243	1	0017145	AV. DR JOSE LOUREIRO SILVA		94000000		4309209	18	N	9	9	01	00					NAO DEFINIDO	190	5	1	1	4	F	09	10	1	2960	N	2		0075	99	99	0	2000								6/17/2000
1244	1	0017145	AV. DR JOSE LOUREIRO SILVA		94000000		4309209	27	N	1	5	00	00					NAO DEFINIDO	190	5	1	2	4	F	09	10	1	2975	N	2		0034	99	99	0	2000								3/25/2000
1245	1	0017145	AV. DR JOSE LOUREIRO SILVA 1561				4309209	27		1	4	01	00						190	5	1	1	3	F	08	09	1	3000		2			99	99		2001								5/24/2001
1246	1	0017145	AV. DR JOSE LOUREIRO SILVA 1561		94000000		4309209	27	N	5	4	02	00	R CARLOS ESTEVAO 170					152	5	1	2	3	M	09	10	1	3005	N	2		0060	14	3		2003								7/7/2003
1247	1	0017145	280 X9080235		94000000		4309209	29	N	1	4	01	00	R DOS MAIAS 280					165	4	1	2	4	M	08	09	1	3025	N	2		0007	5	3		2005								1/27/2005
1248	1	0017145	AV. DR JOSE LOUREIRO SILVA 1561		94000000		4309209	23	N	1	4	01	00	AV ASSIS BRASIL 6627					165	5	1	2	4	F	09	10	1	3035	N	2		0033	5	3	98	2004								4/12/2004
1249	1	0017145	AV. DR JOSE LOUREIRO SILVA 1561		94000000		4309209	27	N	5	4	00	00	R DOS MAIAS 280		AP/309	91170590		165	5	1	2	4	M	08	09	1	3060	N	2		0041	5	3		2003								5/15/2003
1250	1	0017145	AV. DR JOSE LOUREIRO SILVA 1561				4309209	29		1	3	01	00						190	5	1	2	4	M	02	04	1	3065		2			99	99		2001								12/29/2001
1251	1	0017145	AV. DR JOSE LOUREIRO SILVA		94000000		4309209	24	N	2	3	00	00					NAO DEFINIDO	190	5	1	2	4	M	09	10	1	3070	N	2		0146	99	99	0	2000								12/4/2000
1252	1	0017145	AV. DR JOSE LOUREIRO SILVA 1561				4309209	22		5	4	00	00						190	5	1	2	4	F	09	10	1	3090		2			99	99		2001								5/27/2001
1253	1	0017145	AV. DR JOSE LOUREIRO SILVA		94000000		4309209	23	N	2	5	00	00						190	5	1	1	4	F	09	09	1	3115	N	2		0074	99	99	0	2002								8/15/2002
1254	1	0017145	AV. DR JOSE LOUREIRO SILVA		94000000		4309209	22	N	1	3	01	00	R GUADALAJARA				JAR ITU SABARA	131	5	1	1	3	F	09	09	1	3140	N	2		0059	7	2	51	2000								5/27/2000
1255	1	0017145	555 X8680225		94000000		4309209	36	N	4	5	02	00	R ENG JOAO LUDERITZ 555		805			165	5	1	2	4	F	09	10	1	3140	N	2		0020	14	3		2005								3/12/2005
1256	1	0017145	AV. DR JOSE LOUREIRO SILVA 1561				4309209	16		1	2	00	00						190	5	1	1	2	M	08	09	1	3205		2			99	99		2001								11/23/2001
1257	1	0017145	390 X7677073		94000000		4309209	38	N	2	5	00	00	R DEMETRIO RIBEIRO 390					115	5	1	2	4	M	09	10	1	3225	N	2		0052	16	1	86	2006								6/22/2006
1258	1	0017145	AV. DR JOSE LOUREIRO SILVA		94000000		4309209	20	N	1	3	01	00					NAO DEFINIDO	190	5	1	2	3	F	08	09	1	3260	N	2		0041	99	99	0	2000								4/1/2000
1259	1	0017145	AV. DR JOSE LOUREIRO SILVA 1561		94000000		4309209	21	N	1	4	00	00	R RUBENS ROSA GUEDES 250		1101			131	5	1	2	4	M	09	10	1	3295	N	2		0042	14	3	39	2004								5/6/2004
1260	1	0017145	AV. DR JOSE LOUREIRO SILVA 1561				4309209	30		1	9	02	00						190	5	1	2	3	M	08	09	1	3310		2			99	99		2001								10/5/2001
1261	1	0017145	AV. DR JOSE LOUREIRO SILVA 1561				4309209	26		2	4	00	00						190	5	1	1	4	M	09	10	1	3310		2			99	99		2001								12/5/2001
1262	1	0017145	AV. DR JOSE LOUREIRO SILVA 1561		94000000		4309209	30	N	2	5	99	99	R LUIS LEDERMAN 237					152	5	1	2	4	M	09	10	1	3310	N	2		0043	3	4		2003								5/22/2003
1263	1	0017145	505 X9078239		94000000		4309209	25	N	1	4	00	00	R PROF AUGUSTO OSVALDO THIESEN 505		401			155	5	1	1	4	M	09	10	1	3330	N	2		0086	14	3	7	2005								9/29/2005
1264	1	0017145	59 X9999999		94000000		4309209	16	N	1	4	00	00	RUA 08					194	5	1	1	4	F	09	10	1	3335	N	2		0040	99	99		2005								5/9/2005
1265	1	0017145	AV. DR JOSE LOUREIRO SILVA 1561				4309209	34		2	5	00	00						190	5	1	2	4	M	09	10	1	3340		2			99	99		2001								5/3/2001
1266	1	0017145	333 X7867070		94000000		4309209	18	N	1	4	00	00	AV EDUARDO PRADO 333					114	5	1	2	4	M	09	10	1	3380	N	2		0010	15	6		2005								2/8/2005
1267	1	0017145	220 X9078247		94000000		4309209	29	N	1	3	03	00	R FERNANDO CAMARANO 220					155	5	1	2	2	F	10	10	1	3390	N	2		0105	14	3	0	2005								12/1/2005
1268	1	0017145	911 X7569288		94000000		4309209	27	N	2	4	01	00	R DR BARCELOS 911					169	5	1	1	4	M	09	09	1	3455	N	2		0060	15	6	55	2006								7/22/2006
1269	1	0017145	AV. DR JOSE LOUREIRO SILVA 1561		94000000		4309209	22	N	1	2	01	00	TRAV GUIMARAES 20					100	5	1	1	1	M	08	09	1	3470	N	2		0030	12	6		2003								4/6/2003
1270	1	0017145	1820 X8081234		94000000		4309209	35	N	2	5	00	00	AV A J RENNER 1820		108			181	5	1	2	4	M	07	09	1	3535	N	2		0094	1	2	61	2005								10/24/2005
1271	1	0017145	AV. DR JOSE LOUREIRO SILVA 1561		94000000		4309209	32	N	2	4	01	00	R PAULO HENRIQUE TEN-CATEN 140					155	5	1	1	4	F	10	10	2	3545	N	2		0067	5	3	120	2004								7/14/2004
1272	1	0017145	AV. DR JOSE LOUREIRO SILVA		94000000		4309209	17	N	1	3	01	00						190	5	1	1	1	M	08	09	1	3565	N	2		0051	99	99	0	2002								6/5/2002
1273	1	0017145	AV. DR JOSE LOUREIRO SILVA 1561				4309209	18		1	3	00	00						190	5	1	1	4	F	09	10	1	3600		2			99	99		2001								12/24/2001
1274	1	0017145	AV. DR JOSE LOUREIRO SILVA 1561		94000000		4309209	20	N	2	5	00	00	R ENG JOAO LUDERITZ 555		701			165	5	1	2	4	M	09	10	1	3645	N	2		0094	14	3	98	2004								10/1/2004
1275	1	0017145	244 X8680415		94000000		4309209	35	N	2	5	01	00	R MAESTRO SALVADOR CAMPANELLA 244		AP: 501			131	5	1	2	3	M	09	10	1	3660	N	2		0079	2	2	18	2006								9/23/2006
1276	1	0017145	AV. DR JOSE LOUREIRO SILVA 1561				4309209	19		1	3	00	00						190	5	1	2	4	M	09	09	1	3675		2			99	99		2001								8/6/2001
1277	1	0017145	AV. DR JOSE LOUREIRO SILVA 1561		94000000		4309209	26	N	5	4	00	00	R JOSE MENDES 30					165	5	1	1	4	M	09	10	1	3680	N	2		0007	5	3	8	2004								1/27/2004
1278	1	0017145	AV. DR JOSE LOUREIRO SILVA		94000000		4309209	26	N	2	4	00	00						190	5	1	2	4	M	09	10	1	3775	N	2		0005	99	99	0	2002								1/18/2002
1279	1	0017145	AV. DR JOSE LOUREIRO SILVA		94000000		4309209	18	N	1	3	00	00					NAO DEFINIDO	190	5	1	1	4	F	02	05	1	3880	N	2		0090	99	99	0	2000								7/16/2000
1280	1	0017145	AV. DR JOSE LOUREIRO SILVA 1561		94000000		4309209	35	N	4	5	01	00	PCA CARNEIRO DA FONTOURA 202					163	5	1	2	4	M	09	09	1	3990	N	2		0076	7	7		2003								9/9/2003
1281	1	2227894	CENTRO			CENTRO	430930	41		4	5	00	00	PASSO DA BATALHA			91787740	LAMI	194	5	1	2	4	M	08	09	1	2220		2			99	99		2008								6/21/2008
1282	1	2225328	CENTRO			CENTRO	430930	20		1	5	00	00	ALBION			92530010	PARTENON	145		1	2	4	F	09	10	1	2602		2			7	7		2009								9/2/2009
1283	1	2227894	CENTRO			CENTRO	430930	26		2	5	01	00	AJ RENNER			92500000	HUMAITA	181	5	1	2	3	M	07	09	1	2650		2			1	2		2009								5/25/2009
1284	1	2225328	CENTRO			CENTRO	430930	27		1	5	00	00	TENENTE ARY TARRAGO			91225000	PROTASIO ALVES	131	5	1	2	4	F	08	09	1	2702		2			3	4		2011								7/1/2011
1285	1	2227894	RUA DR. LAURO AZAMBUJA			CENTRO	430930	25		1	5	00	00	21 DE ABRIL			92500000	SARANDI	194	5	1	2	4	M	09	09	1	2720		2			99	99		2007								2/26/2007
1286	1	2225328	CENTRO			CENTRO	430930	22		1	4	00	00	BERNARDINO SILVEIRA PASTORISA			92500000	RUBEM BERTA	155	5	1	2	4	F	08	09		2814		2			5	3		2013								1/15/2013
1287	1	2225328	CENTRO			CENTRO	430930	28		1	5	00	01	BERNARDINO SILVEIRA PASTORIZA			91160310	RUBEM BERTA	165	5	1	2	4	F	08	09		2880		2			5	3		2015			430930		431490		MRS4309300001	6/24/2015
1288	1	2225328	CENTRO			CENTRO	430930	21		1	4	00	00	ANTONIO DE CARVALHO			92500000	JARDIM CARVALHO	183	5	1	2	4	F	08	09	1	2940		2			7	7		2009								9/8/2009
1289	1	2227894	RUA DR. LAURO AZAMBUJA			CENTRO	430930	32		1	3	05	00	DONA MARIA		ACESSO 7	92500280	MORRO SANTA TERESA	194	5	1	1	3	F	09	10	1	3000		2			99	99		2007								2/10/2007
1290	1	2225328	CENTRO			CENTRO	430930	22		1	5	01	00	ALBION			92500000	PARTENON	145	5	1	2	2	M	09	10	1	3098		2			7	7		2010								11/18/2010
1291	1	2225328	CENTRO			CENTRO	430930	30		1	4	02	00	RUA D			91250460	RUBEM BERTA	155	5	1	2	4	M	10	10		3102		2			99	99		2016			430930		431490		MRS4309300001	11/22/2016
1292	1	2227894	RUA DR. LAURO AZAMBUJA			CENTRO	430930	27		1	5	01	00	VER ROBERTO LANDELL DE MOURA			9175051	IPANEMA	194	5	1	2	3	M	08	09	1	3120		2			99	99		2007								8/27/2007
1293	1	2225328	CENTRO			CENTRO	430930	36		2	5	01	00	TENENTE ARI TARRAGO		AP 411	91225001	PLANALTO SABARA	131	5	1	2	4	M	08	09		3374		2			14	3		2012								5/30/2012
1294	1	2225328	CENTRO			CENTRO	430930	22		1	5	00	00	ROCIO			91510090	VILA JOAO PESSOA	176	5	1	2	3	M	09	10		3416		2			7	7		2011								11/14/2011
1295	1	2227894	RUA DR. LAURO AZAMBUJA			CENTRO	430930	27		1	5	01	00	SANTOS DUMONT			93041230	FLORESTA	194	5	1	2	4	F	09	09	1	3450		2			99	99		2007								7/4/2007
1296	1	2227894	RUA DR. LAURO AZAMBUJA			CENTRO	430930	23		2	5	00	00	FREDERICO MENTZ			92500000	NAVEGANTES	194	5	1	2	4	F	09	09	1	3500		2			99	99		2007								2/27/2007
1297	1	2225328	CENTRO			CENTRO	430930	25		2	5	00	00	DIRETOR AUGUSTO PESTANA			92500000	HUMAITA	180	5	1	2	4	M	09	10	1	3514		2			1	2		2009								10/8/2009
1298	1	2225328	CENTRO			CENTRO	430930	33		1	5	00	00	SERRARIA				ESPIRITO SANTO	122	5	1	2	4	F	08	09		3564		2			15	6		2016			430930		431490		MRS4309300001	7/1/2016
1299	1	2225328	CENTRO			CENTRO	430930	36		2	5	01	00	SERRA VERDE			91710510	CASCATA	125	5	1	2	4	M	09	09		3658		2			9	5		2016			430930		431490		MRS4309300001	3/17/2016
1300	1	2225328	CENTRO			CENTRO	430930	26		1	5	00	00	NELSON ZANG				PARTENON	145	5	1	2	4	M	08	09	1	3750		2			7	7		2010								12/23/2010
1301	1	2227894	CENTRO			CENTRO	430930	29		1	4	02	00	APARICIO BORGES			92500000	PARTENON	125	5	1	1	2	F	09	10	1	4130		2			9	5		2009								6/20/2009
1302	1	2225328	CENTRO			CENTRO	430930	41		1	4	04	00	TUPINAMBARANA			90090200	ARQUIPELAGO	31	5	2	1	4	F	08	10		2964		2			17	2		2013								4/22/2013
1303	1	0011338	RUA DR LAURO AZAMBUJA 345		92500000		4309308	22	N	1	3	02	00	AV FIGUEIRA 75					188	5	1	1	4	M	09	10	1	2630	N	2		0016	6	4		2003								6/1/2003
1304	1	0011338	RUA DR LAURO AZAMBUJA 345		92500000		4309308	16	N	1	3	00	00	RUA 4					194	5	1	1	4	F	02	06	1	2680	N	2		0053	99	99		2004								10/31/2004
1305	1	0011338	RUA DR LAURO AZAMBUJA		92500000		4309308	26	N	1	5	01	00	RUA OTAVIANO JOS� PINTO , QUADRA 2600			91787520		190	5	1	1	4	M	09	10	1	2750	N	2		0006	99	99	0	2002								12/29/2002
1306	1	0011338	RUA DR LAURO AZAMBUJA		92500000		4309308	27	N	1	5	02	00	R CECILIA OLIVEIRA COSTA	818318			FARRAPOS	181	5	1	2	3	F	09	09	1	2850	N	2		0032	1	1	61	2000								1/17/2000
1307	1	0011338	44 X8771131		92500000		4309308	27	N	1	3	01	01	R QUERENCIA 44			92550260		135	5	1	2	4	M	08	08	1	2850	N	2		0050	4	7		2005								11/14/2005
1308	1	0011338	4033 X8268096		92500000		4309308	32	N	1	5	01	00	ESTR COSTA GAMA 4033			91787290		118	5	1	1	3	M	10	10	1	2940	N	2		0022	8	8		2005								5/15/2005
1309	1	0011338	RUA DR LAURO AZAMBUJA 345		92500000		4309308	30	N	1	3	01	00	R LYDIA MOSCHETTI 200					152	5	1	2	4	M	09	09	1	2970	N	2		0022	14	3		2003								8/4/2003
1310	1	0011338	RUA DR LAURO AZAMBUJA 345				4309308	30		1	5	01	00	R AFONSO TAUNAY 15		403			110	5	1	2	4	F	09	09	1	3000		2			2	2	50	2001								7/12/2001
1311	1	0011338	RUA DR LAURO AZAMBUJA 345		92500000		4309308	26	N	2	5	00	00	AV SERTORIO 9200		TORRE 2 AP 301	91130720		165	5	1	1	4	M	09	09	1	3010	N	2		0020	14	3		2003								7/4/2003
1312	1	0011338	RUA DR LAURO AZAMBUJA		92500000		4309308	33	N	4	4	01	00	R JATAI	777105			CRISTAL	119	5	1	2	4	M	09	09	1	3100	N	2		0065	4	4	3	2000								8/12/2000
1313	1	0011338	RUA DR LAURO AZAMBUJA 345		92500000		4309308	41	N	1	4	05	00	RUA A					194	5	1	1	3	M	06	09	1	3100	N	2		0039	99	99		2004								7/25/2004
1314	1	0011338	5 X8257156		92500000		4309308	33	N	1	5	04	01	AV DO LAMI 5					108	5	1	1	4	M	09	09	1	3120	N	2		0045	13	8		2005								8/28/2005
1315	1	0011338	RUA DR LAURO AZAMBUJA		92500000		4309308	23	N	1	4	01	00	R DOS MAIAS	908023	206		RUBEM BERTA	155	9	1	1	4	M	09	10	2	3130	N	2		0065	2	2	28	2000								9/11/2000
1316	1	0011338	613 X7876295		92500000		4309308	33	N	1	5	00	00	R CEL ANDRE BELO 613		305			139	5	1	2	3	F	09	09	1	3200	N	2		0055	16	1		2005								10/3/2005
1317	1	0011338	RUA DR LAURO AZAMBUJA 345		92500000		4309308	26	N	1	5	01	00	BECO DO ARTUR					190	5	1	1	4	M	09	10	1	3270	N	2		0033	99	99		2003								11/22/2003
1318	1	0011338	RUA DR LAURO AZAMBUJA 345		92500000		4309308	21	N	1	3	01	00	R SAO LUIZ 18					159	5	1	2	2	F	10	10	1	3270	N	2		0017	16	1	31	2004								4/4/2004
1319	1	0011338	55 X7978026		92500000		4309308	19	N	1	3	02	00	R COMENDADOR CORUJA 55					124	5	1	1	3	F	08	09	1	3300	N	2		0054	16	1		2005								12/17/2005
1320	1	0011338	RUA DR LAURO AZAMBUJA 345		92500000		4309308	40	N	5	4	02	00	R CARLOS RIBEIRO DA SILVA 179			91530440		145	5	1	2	4	M	08	09	4	3320	N	2		0055	7	7	141	2004								10/13/2004
1321	1	0011338	RUA DR LAURO AZAMBUJA		92500000		4309308	20	N	1	4	02	00	BC ITAQUI	887764			MARIO QUINTANA	188	5	1	1	2	F	09	09	1	3430	N	2		0187	2	2	0	2000								6/3/2000
1322	1	0011338	RUA DR LAURO AZAMBUJA 345				4309308	29		4	5	02	00	R RAFAEL CLARK 496					145	5	1	2	3	M	09	10	1	3470		2			7	7	0	2001								3/20/2001
1323	1	0011338	1100 X8163032		92500000		4309308	28	N	1	4	01	00	AV EDGAR PIRES DE CASTRO 1100		01			100	5	1	2	4	M	09	09	1	3650	N	2		0003	15	6	70	2005								1/18/2005
1324	1	0011338	RUA DR LAURO AZAMBUJA		92500000		4309308	26	N	1	5	01	01	R CORREA DE MELO	878208			SARANDI	165	5	1	2	3	M	09	09	1	3690	N	2		0032	11	5	8	2000								2/15/2000
1325	1	0011338	RUA DR LAURO AZAMBUJA 345				4309308	32		2	5	00	00	AV MARTINS BASTOS 35					165	5	1	2	4	F	09	09	1	3690		2		0185	5	3	0	2002								5/10/2002
1326	1	0011338	RUA DR LAURO AZAMBUJA 345				4309308	22		1	4	01	00	R VERANOPOLIS 121		b			146	4	1	1	4	M	08	09	2	3730		2		0199	2	2	0	2002								1/26/2002
1327	1	0011338	RUA DR LAURO AZAMBUJA		92500000		4309308	28	N	4	5	01	00	R BUTUI	767102			CRISTAL	119	5	1	2	4	F	09	09	1	3760	N	2		0110	4	4	3	2000								3/21/2000
1328	1	0011338	RUA DR LAURO AZAMBUJA		92500000		4309308	17	N	1	3	00	00	R SATURNINO VANZELOTTI	908043	4		RUBEM BERTA	155	5	1	1	4	F	09	09	1	3910	N	2		0032	2	2	28	2000								2/13/2000
1329	1	0011338	RUA DR LAURO AZAMBUJA 345	3	0		4309308	32		2	4	03	00	AV DR LUCIANO RAUL PANATIERI 353		85			152	5	1	2	4	M	09	10	1	3980		2			99	99	0	2001								4/27/2001
1330	1	2793237	DR JOAO MANOEL PEREIRA			CENTRO	430940	39		2	4	01	00	RUA MARIANTE		APARTAMENTO 301	90430180		194	5	1	2	3	M	07	09	1	2880		2			99	99		2007								1/18/2007
1331	1	0017236	RUA OSVALDO CRUZ 154				4309605	12		1	2	00	00	AV DIQUE					165	4	1	1	3	F	09	10	4	2800		2			99	99		2001								5/24/2001
1332	1	0017251	RUA MARECHAL CASTELO BRANCO		99940000		4309803	28	N	2	5	01	00	R BUARQUE DE MACEDO	807917	304		SAO GERALDO	161	5	1	2	3	M	05	09	1	3800	N	2		0065	1	1	37	2000								11/8/2000
1333	1	5395674	CENTRO			CENTRO	431000	27		2	5	01	00	VILELA TAVARES		APTO 201	90240000	SAO JOAO	162	5	1	2	3	M	07	09		3850		2			2	2		2012								4/4/2012
1334	1	2227665	BOM PASTOR			BOM PASTOR	431010	23		1	5	01	00	CAPIRARI			90810070		194	5	1	2	4	M	09	09	1	3520		2			99	99		2011								6/15/2011
1335	1	2227665	BOM PASTOR			BOM PASTOR	431010	29		4	5	00	00	ERNESTO ALVES				FLORESTA	124	5	1	2	4	M	09	09		2805		9			16	1		2014								3/12/2014
1336	1	2227665	BOM PASTOR			BOM PASTOR	431010	23		1	4	00	00	AVENIDA ORLEANS			95650000		126	5	1	2	4	F	08	09		3210		9			15	6		2013								5/9/2013
1337	1	0017301	RUA EDMUNDO LAFFER 351				4310108	33		1	4	01	00	AV SATURNINO DE BRITO 380					175	5	1	2	3	F	08	09	1	3600		9			3	4	22	2001								1/20/2001
1338	1	2261057	CENTRO			CENTRO	431020	34		5	5	00	00	VASCO DA GAMA			90420110	BOM FIM	154	5	1	2	4	M	09	10		2975		2			16	1		2015			431020	04082015	431490		MRS4310200001	8/3/2015
1339	1	3506959	HAMMRSTRON			HAMMRSTRON	431020	34		2	5	00	00	BORBEDO		104	90110260	MENINO DEUS	139	5	1	2	4	F	08	09		3575		2			16	1		2013								6/12/2013
1340	1	0007013	AV. DAVID JOSE MARTINS		98700000		4310207	32	N	2	5	01	00	R VINTE QUATRO DE OUTUBRO		103	90350001	AUXILIADORA	105	5	1	1	3	F	08	09	1	2900	N	2		0096	8	1	0	2000								12/27/2000
1341	1	2252139	CENTRO			CENTRO	431030	26		1	5	00	01	TRAVESSA FORTALEZA			91720000	NONOAI	143	4	1	2	4	M	07	08		2400		2			12	6		2014								5/11/2014
1342	1	2252139	CENTRO			CENTRO	431030	31		1	5	01	00	BAIRRO BOA VISTA			90480200		110	5	1	1	4	F	08	09	1	3030		2			2	2		2010								3/16/2010
1343	1	0017327	RUA JOAO TOMASINE 495		95990000		4310306	24	N	1	5	00	00	R CEL MASSOT 923					112	5	1	1	3	F	07	09	1	3285	N	2		0016	12	6	0	2004								3/13/2004
1344	1	0017350	RUA SAO FRANCISCO 694				4310603	23		5	4	01	99	BC DAS MOCAS 160					155	3	1	1	3	M	99	99	1	950		2			5	3	9	2001								2/4/2001
1345	1	2232189	CENTRO			CENTRO	431080	31		1	5	00	00	AVENIDA CERES			91530030	PARTENON	145	5	1	2	3	M	10	10		3220		2			7	7		2011								11/4/2011
1346	1	2233401	CENTRO			CENTRO	431100	21		1	3	01	00	RUA SCHINEIDER		94		MORADA DA HIPICA	194	5	1	2	4	F	09	10		4060		2			99	99		2011								3/8/2011
1347	1	0017392	63 X8579021		97760000		4311106	35	N	2	5	00	00	R DOMINGOS SEGUEZIO 63		VILA IPIRANGA	91360040		174	5	1	1	4	M	09	10	1	3550	N	2		0016	2	2	19	2005								5/7/2005
1348	1	0017418	130 X9999999		98130000		4311205	16	N	1	2	00	00	CINCO			98130000		194	5	1	1	3	F	09	10	4	3870	N	2		0008	99	99		2005								6/1/2005
1349	1	2252287	CENTRO			CENTRO	431140	39		2	5	00	00			RUA VENANCIO AIRES	90040191		106	4	1	2	3	M	07	09		2645		2			16	1		2011								4/27/2011
1350	1	2252287	CENTRO			CENTRO	431140	34		1	5	00	00			RUA JOAO ALFREDO - B	90000000		116	5	1	1	4	M	08	09		2650		2			16	1		2011								2/5/2011
1351	1	2252287	CENTRO			CENTRO	431140	22		1	4	00	00	RUA CURUPAITI				CRISTAL	119	5	1	2	4	F	08	09		2715		2			10	5		2012								4/15/2012
1352	1	2252287	AV. BENJAMIN CONSTANT			CENTRO	431140	20		1	4	00	00			RUA FRANCISCO OLIVEI	95900000		194	4	1	1	4	M	09	10	1	2735		2			99	99		2007								3/27/2007
1353	1	2252287	AV. BENJAMIN CONSTANT			CENTRO	431140	34		1	4	01	00			RUA CARLOS GOMES BAI			194	5	1	2	4	F	08	09	1	2805		2			99	99		2007								1/4/2007
1354	1	2252287	CENTRO			CENTRO	431140	26		1	5	00	00			PASSO DA AREIA	91350100		194	5	1	2	4	F	10	10	1	3095		2			99	99		2010								8/7/2010
1355	1	2252287	CENTRO			CENTRO	431140	25		2	4	00	00	RUA COSTA		902	95900000	MENINO DEUS	139	5	1	2	4	M	09	10		3170		2			16	1		2013								12/6/2013
1356	1	2252287	CENTRO			CENTRO	431140	30		2	5	00	00	RUA ITABORAI		AP 902		JARDIM BOTANICO	130	5	1	2	4	M	09	10		3245		2			16	1		2013								2/21/2013
1357	1	2252287	CENTRO			CENTRO	431140	32		1	5	00	00	RUA LUIS COSME		AP 1302		PASSO DAREIA	146	5	1	2	4	M	09	10		3310		2			2	2		2013								6/17/2013
1358	1	2252287	CENTRO			CENTRO	431140	24		1	4	01	00	R PEREIRA PINTO		RUA PEREIRA PINTO			133	5	1	2	4	M	07	08	1	3355		2			2	2		2008								2/4/2008
1359	1	2252287	CENTRO			CENTRO	431140	39		2	5	01	00			RUA SAO MANUEL N�202	90620110		154	5	1	2	4	M	10	10	1	3650		2			16	1		2009								5/29/2009
1360	1	0017491	RUA BENJAMIN CONSTANT 881				4311403	35		1	5	01	00	R GONCALVES DIAS 292					139	5	1	2	4	F	08	09	1	2360		2			16	1	0	2001								1/8/2001
1361	1	0017491	1398 X7977218		95900000		4311403	43	N	1	4	01	00	AV PROTASIO ALVES 1398			90220150		149	5	1	2	4	M	08	08	1	2555	N	2		0047	16	1	31	2006								11/28/2006
1362	1	0017491	335 X7876089		95900000		4311403	21	N	1	3	00	00	R OLAVO BILAC 335		CIDADE BAIXA			106	5	1	2	1	M	07	08	1	2895	N	2		0053	16	1		2005								12/26/2005
1363	1	0017491	RUA BENJAMIN CONSTANT 881		95900000		4311403	31	N	2	5	00	00	AV IPIRANGA 7020		APTO. 308			182	5	1	2	4	M	10	10	1	3220	N	2		0006	3	4		2003								3/8/2003
1364	1	0017491	206 X7777220		95900000		4311403	29	N	1	5	00	00	R CEL GENUINO 206		CENTRO			115	5	1	2	4	M	09	09	1	3255	N	2		0042	16	1	86	2006								10/26/2006
1365	1	0017491	RUA BENJAMIN CONSTANT		95900000		4311403	17	N	1	3	00	00	R IRMA MARIA JOSE TREVISAN			93180000	FARRAPOS	181	5	1	1	2	F	09	10	4	3370	N	2		0199	1	1	61	2000								10/15/2000
1366	1	0017491	RUA BENJAMIN CONSTANT 881		95900000		4311403	26	N	5	9	00	00	R LASAR SEGALL 453		203	91060530		164	5	1	2	4	F	09	09	1	3810	N	2		0025	2	2	50	2004								9/26/2004
1367	1	2227959	TIMBAUVA			TIMBAUVA	431240	33		4	5	02	00	RUA JOSE DO PATROCINIO		APTO 31	90050004	CIDADE BAIXA	106	5	1	2	4	F	09	09	1	2660		1			16	1		2009								9/8/2009
1368	1	2227959	TIMBAUVA			TIMBAUVA	431240	23		1	4	00	00	RUA CONDE DE PORTO ALEGRE				FLORESTA	124	5	1	2	4	M	09	10	1	2910		2			16	1		2011								3/25/2011
1369	1	2227959	TIMBAUVA			TIMBAUVA	431240	32		2	5	02	01	RUA SARI		APT 1502	91350170	PASSO AREIA	146	5	1	2	4	F	09	10		3030		2			2	2		2015			431240		431490		MRS4312400001	6/22/2015
1370	1	2227959	TIMBAUVA			TIMBAUVA	431240	29		2	5	00	00	CRISTOVAO COLOMBO			90560002	FLORESTA	127	5	1	2	4	M	10	10		3060		2			2	2		2013								1/7/2013
1371	1	2227959	TIMBAUVA			TIMBAUVA	431240	36		1	4	00	00	VALDOMIRO SOUZA				JORDIM DO SALSO	182	5	1	2	4	M	09	09		3305		2			3	4		2014								5/18/2014
1372	1	2227959	TIMBAUVA			TIMBAUVA	431240	34		1	5	00	00	PADRE JORGE SEDELWEYER		AP 201	91360180	VILA IPIRANGA	174	5	1	2	4	F	09	10		3405		2			3	4		2014								2/20/2014
1373	1	2227959	TIMBAUVA			TIMBAUVA	431240	18		1	5	00	00	RUA SANTO AGOSTINHO				BOM JESUS	179	5	1	2	4	F	09	10		3480		2			3	4		2016			431240	06072016	431490		MRS4312400001	7/4/2016
1374	1	2227959	TIMBAUVA			TIMBAUVA	431240	25		2	5	00	00	AV JOAO FERREIRA JARDIM			91780290	SANTA FE	155	5	1	2	4	M	07	09	1	3500		2			14	3		2008								3/6/2008
1375	1	2227959	TIMBAUVA			TIMBAUVA	431240	31		2	5	00	00	ITAPUA		AP 504	91350080	PASSO DA AREIA	188	5	1	2	4	M	09	09		3755		2			6	4		2014								5/4/2014
1376	1	2257556	CENTRO			CENTRO	431240	34		1	5	01	00	RUA ITABORAI			90000000	JARDIM BOTANICO	130	5	1	2	4	F	09	10	1	3930		2			16	1		2011								1/6/2011
1377	1	0017608	RUA ASSIS BRASIL		95780000		4312401	16	N	1	2	00	00	R ACACIA	896833			LOMBA PINHEIRO	135	5	1	1	1	F	08	09	1	3000	N	2		0187	10	6	111	2000								6/4/2000
1378	1	0050419	AV. J�LIO RENNER 450		95780000		4312401	26	N	1	5	00	00	AV ENG ARY DE ABREU LIMA 105		AP. 201	91360070		174	5	1	2	4	F	09	10	1	3050	N	2		0019	2	2		2003								9/23/2003
1379	1	0017608	RUA ASSIS BRASIL		95780000		4312401	18	N	1	3	01	00	QUATRO	888888	morro santana		PROTASIO ALVES*	152	5	1	2	1	M	08	09	1	3100	N	2		0065	99	99	0	2000								10/3/2000
1380	1	0050419	1453 X7977168		95780000		4312401	34	N	1	5	00	00	R CABRAL 1453			90440090		107	5	1	2	4	F	08	09	1	3650	N	2		0019	16	1		2005								8/8/2005
1381	1	2246902	CENTRO			CENTRO	431265	28		1	5	00	00	RUA ARACAI			91370110	VILA IPIRANGA	174	5	1	2	4	M	10	10		2530		2			2	2		2015			431265		431490		MRS4312650001	1/19/2015
1382	1	2228688	OPERARIO	PREDIO		OPERARIO	431270	21		2	5	00	00	RUA PEDRO ROSO			99600000		194	5	1	1	4	M	09	10		2850		2			99	99		2016			430700		431490		RRS4307000001	8/18/2016
1383	1	0017665	RUA PINHEIRO MACHADO 982		95340000		4312906	32	N	2	5	01	00	R SYLVIO SANSON 312			91130330		165	5	1	2	4	M	09	10	1	3000	N	2		0011	14	3		2003								11/12/2003
1384	1	0017673	RUA BENTO GONCALVES		95950000		4313003	20	N	1	4	00	00	PCA SAO GERALDO			90000000	SAO GERALDO	161	5	1	1	4	M	06	08	1	3250	N	2		0055	1	1	0	2000								3/6/2000
1385	1	0017673	RUA BENTO GONCALVES 1184				4313003	21		1	3	00	00	AV SENADOR SALGADO FILHO 360					115	5	1	1	4	M	07	09	1	3400		2			16	1	86	2001								3/19/2001
1386	1	0017699	RUA PASTOR HUNSCHE 823				4313201	25		1	4	00	00	AV SERTORIO 910					142	5	1	2	4	M	08	09	1	3200		2			1	2	37	2001								7/17/2001
1387	1	0017699	RUA PASTOR HUNSCHE		95150000	LOGRADOURO	4313201	29	N	2	2	03	00					NAO DEFINIDO	190	5	1	1	4	M	09	10	1	3260	N	2		0003	99	99	0	2000								3/11/2000
1388	1	0017699	RUA PASTOR HUNSCHE 823		95150000		4313201	25	N	2	5	00	00	AV PROTASIO ALVES 7157		201	91310003		183	5	1	2	4	M	09	10	1	3350	N	2		0011	3	4		2003								11/21/2003
1389	1	2241161	CENTRO			CENTRO	431330	29		2	5	00	00				90110200		194	5	1	2	4	M	10	10	1	2650		2			99	99		2008								4/14/2008
1390	1	2241161	CENTRO			CENTRO	431330	31		2	5	01	00				53030000		194	5	1	2	4	F	08	10	1	3140		2			99	99		2008								1/21/2008
1391	1	0017715	AV. CONEGO PERES		95320000		4313300	20	N	1	5	00	00	DEMETRIO RIBEIRO		APTO. 403	90010130		190	5	1	2	4	F	09	10	1	3175	N	2		0014	99	99	0	2002								10/12/2002
1392	1	3213943	CANUDOS			CANUDOS	431340	39		1	4	00	01			TEN ARY TARRAGO AP 2			199	5	1	2	4	F	06	08		2595		1			99	99		2014								7/9/2014
1393	1	2232057	HAMBURGO VELHO			HAMBURGO VELHO	431340	33		2	4	00	00	AV ECONOMISTA NILO WULFF		303		RESTINGA	153	4	1	2	3	M	08	08		1190		2			8	8		2013								5/22/2013
1394	1	3213943	CANUDOS			CANUDOS	431340	36		1	4	01	01			ENG WALTER BOHEL			174	5	1	2	3	F	07	08		1385		2			2	2		2011								3/24/2011
1395	1	2232057	HAMBURGO VELHO			HAMBURGO VELHO	431340	33		1	5	00	00	WASHINGTON LUIZ		AP 20		CENTRO HISTORICO	115	5	1	2	3	F	10	10		1715		2			16	1		2013								5/3/2013
1396	1	2232057	HAMBURGO VELHO			HAMBURGO VELHO	431340	31		2	4	00	00			CANANEIA			175	4	1	2	4	F	08	08		2090		2			3	4		2014								9/20/2014
1397	1	3213943	CANUDOS			CANUDOS	431340	35		5	4	01	02			JOSE ALOISIO FILHO 3			180	4	1	1	3	M	07	08		2260		2			1	2		2016			431340		431490		MRS4313400712	1/31/2016
1398	1	2232146	OPERARIO			OPERARIO	431340	17		1	4	00	00			RPAP THIESSEN AP 306			155	4	1	2	3	M	08	09		2300		2			14	3		2012								11/21/2012
1399	1	2232057	HAMBURGO VELHO			HAMBURGO VELHO	431340	28		1	4	01	00			ESTRADA BELEM VELHO			177	4	1	2	4	F	10	10		2440		2			12	6		2016			431340		431490		MRS4313400712	3/1/2016
1400	1	2232057	HAMBURGO VELHO			HAMBURGO VELHO	431340	34		1	4	00	00			MOYSES ANTUNES DA CU			160	4	1	2	4	F	09	09		2455		2			7	7		2011								1/14/2011
1401	1	2232057	HAMBURGO VELHO			HAMBURGO VELHO	431340	29		1	5	00	00	JERONIMO COELHO		AP 2B		CENTRO HISTORICO	115	4	1	2	4	M	09	09		2480		2			16	1		2013								9/6/2013
1402	1	3213943	CANUDOS			CANUDOS	431340	29		5	5	00	00			AV GUAIBA 204			170	5	1	2	4	F	09	09		2510		2			15	6		2016			431340		431490		MRS4313400712	2/28/2016
1403	1	2232057	HAMBURGO VELHO			HAMBURGO VELHO	431340	25		2	5	00	00	DR JOAO SOTIT		AP 501B		VILA IPIRANGA	174	5	1	2	4	F	09	09		2595		2			3	4		2013								11/20/2013
1404	1	2232057	HAMBURGO VELHO			HAMBURGO VELHO	431340	27		2	5	00	00			JACUI CRISTAL			119	5	1	2	4	F	09	10	1	2650		2			10	5		2010								10/21/2010
1405	1	2232057	HAMBURGO VELHO			HAMBURGO VELHO	431340	35		2	4	00	00			TITO LIVIO ZAMBECARI			141	5	1	2	4	F	09	09	1	2655		2			16	1		2010								6/21/2010
1406	1	2232057	HAMBURGO VELHO			HAMBURGO VELHO	431340	28		2	5	00	00			CARAJA V ASSUNCAO			170	5	1	2	4	M	09	09		2665		2			15	6		2014								5/2/2014
1407	1	2232057	HAMBURGO VELHO			HAMBURGO VELHO	431340	29		5	5	00	00			AFONSO RODRIGUES AP			130	5	1	1	4	F	10	10		2675		2			16	1		2016			431340		431490		MRS4313400712	12/14/2016
1408	1	2232057	HAMBURGO VELHO			HAMBURGO VELHO	431340	38		1	5	00	00			DR FLORES AP 303			115	5	1	2	4	M	09	09		2705		2			16	1		2012								8/31/2012
1409	1	3213943	CANUDOS			CANUDOS	431340	34		1	5	01	00			BENTO GONCALVES			145	4	1	2	4	F	09	09		2720		2			7	7		2012								4/30/2012
1410	1	2232057	HAMBURGO VELHO			HAMBURGO VELHO	431340	28		2	4	00	00			FLORENCIO FARIAS			108	5	1	2	3	M	09	09		2730		2			13	8		2011								10/14/2011
1411	1	2232146	OPERARIO			OPERARIO	431340	18		1	4	00	00			IGUINES FAGUNDES			153	5	1	1	4	F	09	10		2734		2			8	8		2012								10/14/2012
1412	1	2232146	OPERARIO			OPERARIO	431340	22		1	3	00	00			D LAMI			134	5	1	1	4	M	09	09		2734		2			13	8		2014								5/11/2014
1413	1	2232057	HAMBURGO VELHO			HAMBURGO VELHO	431340	21		1	5	00	00			ANTONIO J MESQUITA A			120	5	1	2	4	F	08	08		2775		2			2	2		2014								8/11/2014
1414	1	2232057	HAMBURGO VELHO			HAMBURGO VELHO	431340	37		1	5	01	00			EDGAR PIRES DE CASTR			100	5	1	2	4	F	08	08	1	2855		2			15	6		2010								9/28/2010
1415	1	2232057	AV. DR. MAURICIO CARDOSO			HAMBURGO VELHO	431340	32		2	5	00	00			R CORREIA LIMA APTO2			194	5	1	2	4	M	07	08	1	2905		2			99	99		2007								1/30/2007
1416	1	3213943	CANUDOS			CANUDOS	431340	38		1	5	00	00	R ARTUR ROCHA		ARTUR ROCHA			141	5	1	2	4	M	09	09	1	2950		2			16	1		2008								8/15/2008
1417	1	3213943	CANUDOS			CANUDOS	431340	34		2	5	00	00			502			115	5	1	2	3	M	09	10		2950		2			16	1		2012								5/7/2012
1418	1	2232057	HAMBURGO VELHO			HAMBURGO VELHO	431340	25		1	5	00	00			ORESTES PIANTA			112	5	1	2	3	M	10	10		2960		2			11	5		2015			431340		431490		MRS4313400712	3/9/2015
1419	1	3213943	CANUDOS			CANUDOS	431340	35		1	5	00	00			VERAS			194	5	1	2	4	M	09	10		2995		2			99	99		2016			431340		431490		MRS4313400712	9/24/2016
1420	1	2232057	HAMBURGO VELHO			HAMBURGO VELHO	431340	40		2	5	00	00			RODRIGUES DA COSTA			165	4	1	2	4	M	08	09		3005		2			5	3		2014								12/26/2014
1421	1	2232057	HAMBURGO VELHO			HAMBURGO VELHO	431340	29		2	5	00	00	BISPO SARDINHA				VILA IPIRANGA	174	5	1	2	4	F	08	09		3030		2			2	2		2013								7/1/2013
1422	1	2232057	HAMBURGO VELHO			HAMBURGO VELHO	431340	29		5	5	01	00			EVANGELINA PORTO			176	5	1	1	4	F	10	10		3030		2			7	7		2015			431340		431490		MRS4313400712	6/17/2015
1423	1	3213943	CANUDOS			CANUDOS	431340	30		2	5	01	00			ALBERTO BINS			115	5	1	2	4	M	09	10	1	3035		2			16	1		2009								10/26/2009
1424	1	2232057	HAMBURGO VELHO			HAMBURGO VELHO	431340	42		1	5	01	00			OSVALDO ARANHA 402			159	5	1	1	2	M	09	10		3045		2			16	1		2012								12/4/2012
1425	1	2232057	HAMBURGO VELHO			HAMBURGO VELHO	431340	36		2	4	00	00			FELIZARDO FURTADO			149	5	1	2	4	F	10	10		3050		2			16	1		2015			431340		431490		MRS4313400712	10/20/2015
1426	1	3213943	CANUDOS			CANUDOS	431340	29		1	5	00	00			HEITOR SALDANHA			188	5	1	2	4	F	09	10		3070		2			6	4		2011								4/16/2011
1427	1	3213943	CANUDOS			CANUDOS	431340	32		4	4	00	01	AV DO FORTE		AV DO FORTE APTO204			120	5	1	2	4	M	08	09	1	3080		2			2	2		2008								2/11/2008
1428	1	2232057	HAMBURGO VELHO			HAMBURGO VELHO	431340	28		1	4	01	00			GERMANO BASLER 103			206	5	1	2	4	F	09	10		3100		2			14	3		2016			431340		431490		MRS4313400712	2/15/2016
1429	1	3213943	CANUDOS			CANUDOS	431340	33		2	5	00	00			AP 302 R JOAO WALLIG	91340000		146	5	1	2	4	F	09	09	1	3110		2			2	2		2009								1/16/2009
1430	1	2232146	OPERARIO			OPERARIO	431340	22		2	4	00	00			UM B RUBEM BERTA			155	5	1	2	4	F	09	10		3152		2			99	99		2014								6/24/2014
1431	1	3213943	CANUDOS			CANUDOS	431340	26		1	5	01	00			BARRETO VIANA GEN CA			194	5	1	2	4	F	10	10		3160		2			99	99		2011								10/31/2011
1432	1	2232057	HAMBURGO VELHO			HAMBURGO VELHO	431340	35		2	5	00	00			AV MARECHAL ANDREA A			110	5	1	2	3	M	09	09		3160		2			2	2		2014								5/23/2014
1433	1	2232057	HAMBURGO VELHO			HAMBURGO VELHO	431340	28		2	5	00	00			ALBERTO PASQUALINE A			131	5	1	1	4	F	10	10		3160		2			3	4		2015			431340		431490		MRS4313400712	1/31/2015
1434	1	2232057	HAMBURGO VELHO			HAMBURGO VELHO	431340	27		1	5	00	00			BARAO DO TRIUNFO AP			139	5	1	2	4	M	09	10	1	3170		2			16	1		2009								11/12/2009
1435	1	2232057	HAMBURGO VELHO			HAMBURGO VELHO	431340	36		2	5	01	00			LAMI BELEM NOVO			203	5	1	2	4	F	08	09		3170		2			13	8		2016			431340		431490		MRS4313400712	10/15/2016
1436	1	3213943	CANUDOS			CANUDOS	431340	29		1	4	01	00			JOAO DANIEL MATINELI			194	5	1	2	4	M	09	09	1	3175		2			99	99		2007								12/1/2007
1437	1	2232146	OPERARIO			OPERARIO	431340	22		2	4	00	00			GERMANO 204			199	4	1	2	3	M	08	09		3178		2			99	99		2014								9/21/2014
1438	1	3213943	CANUDOS			CANUDOS	431340	32		2	5	00	00			AV CAVALHADA AP 205			129	5	1	2	4	M	08	09		3180		2			15	6		2016			431340		431490		MRS4313400712	12/30/2016
1439	1	2232057	HAMBURGO VELHO			HAMBURGO VELHO	431340	29		2	5	00	00	ENG UBATUBA DE FARIA				SARANDI	165	5	1	2	4	F	10	10		3200		2			5	3		2013								11/16/2013
1440	1	2232057	HAMBURGO VELHO			HAMBURGO VELHO	431340	33		2	5	00	00			ANDRADAS 304			115	5	1	2	4	F	10	10		3200		2			16	1		2015			431340		431490		MRS4313400712	1/6/2015
1441	1	2232057	HAMBURGO VELHO			HAMBURGO VELHO	431340	32		5	5	00	00			SETE MIL E NOVE			194	5	1	1	4	M	10	10		3240		2			99	99		2016			431340		431490		MRS4313400712	12/14/2016
1442	1	3213943	CANUDOS			CANUDOS	431340	33		2	5	01	00			FABIO ARAUJO SANTOS			143	5	1	2	4	F	09	10	1	3245		2			12	6		2010								5/24/2010
1443	1	3213943	CANUDOS			CANUDOS	431340	31		2	5	01	00			JUSCELINO K OLIVEIRA			152	5	1	2	4	M	09	10		3250		2			14	3		2011								6/10/2011
1444	1	2232057	HAMBURGO VELHO			HAMBURGO VELHO	431340	30		2	5	00	00	AV GUAPORE				PETROPOLIS	149	5	1	2	4	M	09	10		3255		2			16	1		2014								1/29/2014
1445	1	2232057	HAMBURGO VELHO			HAMBURGO VELHO	431340	33		2	5	01	01	BENTO GONCALVES		408 E		PARTENON	160	5	1	2	3	F	09	09		3255		2			7	7		2014								12/13/2014
1446	1	3213943	CANUDOS			CANUDOS	431340	29		1	5	02	01			BARRETO VIANA C DAS			117	5	1	2	4	M	09	10		3260		2			3	4		2014								8/27/2014
1447	1	3213943	CANUDOS			CANUDOS	431340	34		2	5	00	00			R DOMINGOS MARTINS A			194	5	1	2	4	F	09	10	1	3280		2			99	99		2007								9/4/2007
1448	1	2232057	HAMBURGO VELHO			HAMBURGO VELHO	431340	25		2	5	00	00			ALBERTO SILVA AP109			120	5	1	2	4	M	09	09		3300		2			2	2		2011								11/11/2011
1449	1	2232057	HAMBURGO VELHO			HAMBURGO VELHO	431340	24		1	5	00	00			JOAQUIM NABUCO AP 30			116	5	1	2	4	M	09	09		3325		2			16	1		2013								1/28/2013
1450	1	3213943	CANUDOS			CANUDOS	431340	36		2	5	01	00			SAO JOAQUIM 201			125	5	1	2	4	M	08	09		3325		2			9	5		2016			431340		431490		MRS4313400712	2/12/2016
1451	1	2232057	HAMBURGO VELHO			HAMBURGO VELHO	431340	29		1	5	00	00			R CRISTOVAN COLOMBO			194	5	1	2	4	M	08	10	1	3330		2			99	99		2007								8/30/2007
1452	1	2232057	HAMBURGO VELHO			HAMBURGO VELHO	431340	37		1	5	00	00			QUINTINO BOCAIUVA AP			154	5	1	2	4	M	10	10	1	3330		2			16	1		2010								7/7/2010
1453	1	3213943	CANUDOS			CANUDOS	431340	23		1	5	01	01			AV POLONIA			161	5	1	2	4	M	07	09		3330		2			1	2		2016			431340		431490		MRS4313400712	9/19/2016
1454	1	2232057	AV. DR. MAURICIO CARDOSO			HAMBURGO VELHO	431340	35		4	4	01	00			R ANITA GARIBALDI AP			194	5	1	2	4	M	09	10	1	3350		2			99	99		2007								4/28/2007
1455	1	3213943	CANUDOS			CANUDOS	431340	36		2	5	00	00			LUIZ SIEGMANN 04			132	5	1	2	4	M	08	09		3360		2			2	2		2015			431340		431490		MRS4313400712	10/23/2015
1456	1	3213943	CANUDOS			CANUDOS	431340	36		2	4	00	00			ANITA GARIBALDI			146	5	1	2	4	M	09	10		3380		2			2	2		2014								5/20/2014
1457	1	3213943	CANUDOS			CANUDOS	431340	29		1	5	00	00			BENTO GONCALVES			160	5	1	2	4	M	09	09		3385		2			7	7		2013								1/17/2013
1458	1	3213943	CANUDOS			CANUDOS	431340	28		5	5	00	01			DR SALVADOR FRANCA			145	5	1	2	4	F	09	10		3390		2			7	7		2015			431340		431490		MRS4313400712	1/26/2015
1459	1	3213943	CANUDOS			CANUDOS	431340	37		2	5	00	00			DR BARCELOS AP 303			169	5	1	2	4	F	09	10	1	3400		2			15	6		2010								5/25/2010
1460	1	2232057	HAMBURGO VELHO			HAMBURGO VELHO	431340	20		1	4	01	01			DR JOAO INACIO			142	5	1	2	3	M	10	10		3410		2			1	2		2012								11/8/2012
1461	1	3213943	CANUDOS			CANUDOS	431340	28		2	5	00	00			AMERICO VESPUCIO AP			162	5	1	2	4	F	09	10	1	3415		2			2	2		2010								9/27/2010
1462	1	3213943	CANUDOS			CANUDOS	431340	26		2	5	01	00	R ANCARA		CS14 R ANCARA BAIRRO	91770310		122	5	1	2	4	M	09	09	1	3430		2			15	6		2008								12/17/2008
1463	1	3213943	CANUDOS			CANUDOS	431340	24		2	5	02	00			AV LAJEADO			149	5	1	2	3	M	09	09		3430		2			16	1		2014								10/3/2014
1464	1	3213943	CANUDOS			CANUDOS	431340	27		1	5	00	00			DOLORES DURAN			101	5	1	2	3	F	09	10		3440		2			4	7		2011								11/5/2011
1465	1	3213943	CANUDOS			CANUDOS	431340	28		1	5	00	00	AV EDUARDO PRADO		EDUARDO PRADO CASA 6			114	5	1	2	4	F	08	09	1	3445		2			15	6		2008								7/25/2008
1466	1	2232057	HAMBURGO VELHO			HAMBURGO VELHO	431340	30		2	5	00	00			PRACA GARIBALDI AP			116	5	1	2	4	F	08	09	1	3450		2			16	1		2010								5/28/2010
1467	1	2232057	HAMBURGO VELHO			HAMBURGO VELHO	431340	22		1	5	00	00			D CLAUDIO J G PONCE			174	5	1	2	4	F	08	09		3465		2			2	2		2015			431340		431490		MRS4313400712	8/6/2015
1468	1	2232057	HAMBURGO VELHO			HAMBURGO VELHO	431340	34		2	5	00	00	CHILE		1102		JARDIM BOTANICO	130	5	1	2	4	F	09	10		3485		2			16	1		2013								6/4/2013
1469	1	2232057	HAMBURGO VELHO			HAMBURGO VELHO	431340	31		2	5	02	00			DEACOVAL 302	91760020		114	5	1	1	3	M	10	10		3505		2			15	6		2015			431340		431490		MRS4313400712	6/4/2015
1470	1	2232146	OPERARIO			OPERARIO	431340	24		1	5	01	00			SILVEIRA MENINO DEUS			139	5	1	2	2	F	07	08		3516		2			16	1		2016			431340		431490		MRS4313400712	11/12/2016
1471	1	3213943	CANUDOS			CANUDOS	431340	30		1	4	01	00			MARIA DE LIMA HORMES			194	5	1	2	4	M	08	09	1	3520		2			99	99		2008								6/30/2008
1472	1	2232057	HAMBURGO VELHO			HAMBURGO VELHO	431340	26		2	4	00	00	DOLORES DURAN			91540220	AGRONOMIA	101	5	1	2	4	F	09	09		3530		2			4	7		2014								11/14/2014
1473	1	2232057	HAMBURGO VELHO			HAMBURGO VELHO	431340	27		1	5	00	00			PROTASIO ALVES AP204			183	5	1	2	3	F	09	09	1	3545		2			3	4		2010								2/27/2010
1474	1	3213943	CANUDOS			CANUDOS	431340	34		2	5	00	00	R HIPOLITO DA COSTA		HIPOLITO DA COSTA			158	5	1	2	4	F	09	10	1	3550		2			10	5		2008								10/30/2008
1475	1	2232057	HAMBURGO VELHO			HAMBURGO VELHO	431340	36		2	5	00	00			PEDRO IVO AP 201			141	5	1	2	4	F	08	09	1	3585		2			16	1		2009								10/14/2009
1476	1	2232057	HAMBURGO VELHO			HAMBURGO VELHO	431340	29		1	5	00	00			AV JOSE ALUISIO FILH			180	5	1	2	4	F	10	10		3615		2			1	2		2015			431340		431490		MRS4313400712	12/6/2015
1477	1	2232057	HAMBURGO VELHO			HAMBURGO VELHO	431340	35		1	5	00	00	LIMA E SILVA		73		CENTRO HISTORICO	115	5	1	2	4	M	08	08		3640		2			16	1		2013								6/6/2013
1478	1	3213943	CANUDOS			CANUDOS	431340	36		2	5	00	03			DIARIO DE NOTICIAS A			119	5	1	2	4	F	09	10	1	3660		2			11	5		2009								8/25/2009
1479	1	3213943	CANUDOS			CANUDOS	431340	28		2	5	00	00			PALMIRA GOBBI 315D			180	5	1	2	4	M	09	10	1	3660		2			1	2		2009								4/14/2009
1480	1	2232146	OPERARIO			OPERARIO	431340	36		1	3	04	02			NONOAI BC 5			143	5	1	1	3	F	09	10		3670		2			99	99		2011								9/26/2011
1481	1	3213943	CANUDOS			CANUDOS	431340	34		2	5	00	00			JOAO ALFREDO AP 104			116	5	1	2	4	M	09	10		3700		2			16	1		2012								3/31/2012
1482	1	2232057	HAMBURGO VELHO			HAMBURGO VELHO	431340	32		2	5	00	00	ANTONIO GUILHERME GRINGS		1002		SARANDI	165	5	1	2	4	M	10	10		3755		2			5	3		2014								1/17/2014
1483	1	2232146	OPERARIO			OPERARIO	431340	24		1	3	01	00			MARIO A SAMPAIO AP 4			155	5	1	1	2	F	09	10		3766		2			5	3		2014								10/25/2014
1484	1	2232057	HAMBURGO VELHO			HAMBURGO VELHO	431340	20		1	5	00	01			CORONEL MASSOT CAS			112	5	1	2	3	M	09	10	1	3860		2			11	5		2009								9/28/2009
1485	1	3213943	RUA WALDEMAR GEIB			CANUDOS	431340	29		1	4	01	00			JARI			194	5	1	2	4	M	07	09	1	3875		2			99	99		2007								9/29/2007
1486	1	3213943	RUA WALDEMAR GEIB			CANUDOS	431340	26		1	5	00	00			PROF OSCAR PEREIRA			194	5	1	2	4	F	09	10	1	3900		2			99	99		2007								6/20/2007
1487	1	2232057	HAMBURGO VELHO			HAMBURGO VELHO	431340	26		1	5	00	00			IRMAO JOSE OTAO 404			111	5	1	1	4	M	10	10		3930		2			16	1		2015			431340		431490		MRS4313400712	10/22/2015
1488	1	2232146	OPERARIO			OPERARIO	431340	24		2	3	00	00			CEL MANOEL DE FARIA			131	4	1	2	4	F	09	10	1	3935		2			3	4		2009								10/10/2009
1489	1	3213943	CANUDOS			CANUDOS	431340	30		2	5	00	00			FRANCISCO CIDADE AP	91330440		117	5	1	2	4	M	09	09		4030		2			3	4		2015			431340		431490		MRS4313400712	4/10/2015
1490	1	2232057	HAMBURGO VELHO			HAMBURGO VELHO	431340	35		1	4	01	00	AV DOIS MIL				RUBEN BERTA	155	5	1	2	3	F	09	10		4135		2			99	99		2014								1/24/2014
1491	1	2232057	HAMBURGO VELHO			HAMBURGO VELHO	431340	28		4	5	00	00			CORONEL MASSOT			169	5	1	2	4	M	06	08	1	4265		2			15	6		2010								11/5/2010
1492	1	2232057	HAMBURGO VELHO			HAMBURGO VELHO	431340	23		1	4	01	00			EST AFONSO L MARIANT			135	4	2	2	3	F	09	09	1	2405		2			9	5		2009								1/7/2009
1493	1	2232057	HAMBURGO VELHO			HAMBURGO VELHO	431340	23		1	4	01	00			EST AFONSO L MARIANT			135	4	2	2	3	M	09	09	1	2465		2			9	5		2009								1/7/2009
1494	1	2232146	OPERARIO			OPERARIO	431340	35		1	4	02	00	URSA MAIOR				CRISTAL	119	5	1	1	4	F	08	09		3120		9			10	5		2014								12/25/2014
1495	1	0043398	997 X7975113		93540300		4313409	33	N	2	5	00	00	AV BENTO GONCALVES 997					160	4	1	2	4	F	09	10	1	2320	N	2		0037	7	7	89	2006								6/2/2006
1496	1	0043398	RUA WALDEMAR GEIB 161		93540300		4313409	35	N	2	4	00	00	R LUIZ JOAO PIROTTI 75					100	5	1	2	4	M	08	09	1	2750	N	2		0052	15	6	70	2004								8/29/2004
1497	1	0017731	555 X8177339		93300000		4313409	24	N	2	5	00	00	AV NEUSA GOULART BRIZOLA 555					149	5	1	2	4	F	09	10	1	2895	N	2		0001	16	1	31	2006								1/17/2006
1498	1	0017731	AV. DR MAURICIO CARDOSO 711		93300000		4313409	37	N	2	5	01	00	R QUINTINO BOCAIUVA 1234					154	5	1	2	4	F	09	10	1	2925	N	2		0057	16	1	89	2004								10/21/2004
1499	1	0043398	RUA WALDEMAR GEIB		93540300		4313409	33	N	1	4	02	00						190	5	1	2	4	F	09	10	4	3150	N	2		0016	99	99	0	2002								3/6/2002
1500	1	0043398	RUA WALDEMAR GEIB 161		93540300		4313409	28	N	1	5	00	00	R HONORIO SILVEIRA DIAS 740		309			162	5	1	2	4	M	08	10	1	3190	N	2		0070	2	2	50	2004								11/12/2004
1501	1	0043398	965 X8182339		93540300		4313409	26	N	2	5	00	00	AV JOSE ALOISIO FILHO 965					180	5	1	1	4	M	08	09	1	3200	N	2		0035	1	2		2005								6/21/2005
1502	1	0043398	200 X7978018		93540300		4313409	29	N	1	5	01	00	AV CRISTOVAO COLOMBO 200					124	5	1	2	4	F	08	09	1	3200	N	2		0004	16	1		2005								1/18/2005
1503	1	0043398	RUA WALDEMAR GEIB		93540300		4313409	23	N	2	4	00	00					NAO DEFINIDO	190	5	1	2	9	M	09	09	1	3250	N	2		0081	99	99	0	2000								10/27/2000
1504	1	0043398	RUA WALDEMAR GEIB		93540300		4313409	37	N	2	4	01	00						190	5	1	2	4	M	09	09	1	3250	N	2		0065	99	99	0	2002								10/15/2002
1505	1	0043398	1251 X7870132		93540300		4313409	29	N	2	5	00	00	AV FABIO ARAUJO SANTOS 1251					143	5	1	2	4	F	09	10	1	3270	N	2		0077	12	6	59	2006								12/11/2006
1506	1	0017731	900 X8079188		93300000		4313409	27	N	2	5	00	00	R DR TIMOTEO 900		ap 32			140	5	1	2	4	F	07	10	1	3295	N	2		0041	16	1	86	2006								7/12/2006
1507	1	0017723	AV.PEDRO ADAMS FILHO 6520		93300000		4313409	28	N	1	5	01	02	AV JUCA BATISTA 75					129	5	1	2	4	M	09	09	1	3320	N	2		0063	15	6	38	2004								11/10/2004
1508	1	0017731	263 X7864093		93300000		4313409	36	N	2	5	00	00	R GUANANAS 263					122	5	1	2	4	M	08	09	1	3420	N	2		0006	15	6		2005								1/31/2005
1509	1	0043398	443 X8180093		93540300		4313409	30	N	2	5	02	00	R DOM PEDRO II 443		ap 306			162	5	1	1	4	M	10	10	1	3480	N	2		0044	2	2	50	2006								7/21/2006
1510	1	0043398	619 X8379273		93540300		4313409	36	N	2	4	01	00	R JARY 619					146	5	1	2	4	M	09	10	1	3520	N	2		0063	2	2	50	2005								10/9/2005
1511	1	0043398	RUA WALDEMAR GEIB 161				4313409	28		2	4	01	00						190	5	1	2	4	F	08	10	1	3650		2			99	99		2001								3/14/2001
1512	1	0043398	525 X7878283		93540300		4313409	28	N	1	4	00	00	R DR BARROS CASSAL 525					128	5	1	2	4	M	09	10	1	3650	N	2		0066	16	1	86	2005								11/8/2005
1513	1	0043398	RUA WALDEMAR GEIB 161		93540300		4313409	28	N	2	5	02	00						190	5	1	1	4	M	09	10	1	3750	N	2		0057	99	99		2003								9/29/2003
1514	1	0043398	RUA WALDEMAR GEIB 161		93540300		4313409	31	N	2	5	01	00						194	5	1	2	4	M	09	09	1	3770	N	2		0001	99	99		2004								1/13/2004
1515	1	0043398	RUA WALDEMAR GEIB		93540300		4313409	32	N	2	5	00	00					NAO DEFINIDO	190	5	1	2	4	F	09	10	1	3820	N	2		0057	99	99	0	2000								7/20/2000
1516	1	0043398	RUA WALDEMAR GEIB 161				4313409	34		1	5	99	99						190	5	1	1	4	M	07	09	1	3820		2			99	99		2001								7/15/2001
1517	1	0043398	RUA WALDEMAR GEIB 161		93540300		4313409	27	N	2	5	00	00	PCA PIRATINI 131		603			159	5	1	1	4	M	08	09	1	4000	N	2		0035	16	1	89	2004								6/11/2004
1518	1	0043398	RUA WALDEMAR GEIB		93540300		4313409	31	N	2	5	01	00						190	5	1	2	4	F	08	09	1	4020	N	2		0048	99	99	0	2002								7/5/2002
1519	1	0017723	X9999999		93300000		4313409	15	N	1	3	00	02						194	4	2	1	4	F	03	04	1	720	S	2		0055	99	99		2005								9/19/2005	05667596	2	ANA LUIZA MENSCH DEZENGRINI	1	0017723
1520	1	2257815	CAIU DO CEU			CAIU DO CEU	431350	23		2	4	00	00	TRAVESSA DA FONTE					163	3	1	1	4	F	06	07		1465		2			7	7		2014								3/1/2014
1521	1	2257815	CAIU DO CEU			CAIU DO CEU	431350	37		5	4	01	00	BR 101 KM 74					194	5	1	2	4	F	10	10		2405		2			99	99		2012								8/20/2012
1522	1	2257815	CAIU DO CEU			CAIU DO CEU	431350	19		1	4	00	00	RUA VOLUNTARIOS DA PATRIS					124	5	1	1	3	F	09	09		2600		2			16	1		2014								2/4/2014
1523	1	2257815	CAIU DO CEU			CAIU DO CEU	431350	20		5	4	01	01	JOSE LUIS MARTINS COSTA				RUBEM BERTA	188	5	1	1	3	M	09	10		2620		2			6	4		2012								1/1/2012
1524	1	2257815	CAIU DO CEU			CAIU DO CEU	431350	29		5	3	05	00	RUA MANOEL CARDOSO			96270000	CENTRO	194	5	1	1	3	M	09	10		2930		2			99	99		2011								7/2/2011
1525	1	2257815	CAIU DO CEU			CAIU DO CEU	431350	27		1	4	00	00	RUA CARLOS BELINZONE					152	5	1	1	4	F	09	10		3030		2			3	4		2015			431350		431490		MRS4313500001	6/7/2015
1526	1	2257815	CAIU DO CEU			CAIU DO CEU	431350	30		1		01	00	RUA RUBEM BERTA				PROTASIO ALVES	206	5	1	2	4	M	09	10		3060		2			14	3		2016			431350		431490		MRS4313500001	12/12/2016
1527	1	2257815	CAIU DO CEU			CAIU DO CEU	431350	33		1	4	05	01						194	5	1	2	4	M	08	09		3095		2			99	99		2015			431350		431490		MRS4313500001	3/3/2015
1528	1	2257815	RUA JOAO SARMENTO			CAIU DO C�U	431350	26		1	4	01	00	TRAVESSA 25 DE JULHO		PARTENON	9043010		194	5	1	1	2	F	08	09	4	3100		2			99	99		2007								2/12/2007
1529	1	2257815	CAIU DO C�U			CAIU DO C�U	431350	24		1	4	01	00	R SANTA MONICA		PARTENON	94520460		185	5	1	2	3	F	09	10	1	3100		2			13	8		2008								1/11/2008
1530	1	2257815	CAIU DO CEU			CAIU DO CEU	431350	17		1	4	00	00	RUA DA INFANCIA		RUBEM BERTA	91170650		155	5	1	2	4	M	05	09	1	3190		2			5	3		2009								2/21/2009
1531	1	2257815	CAIU DO CEU			CAIU DO CEU	431350	17		1	4	01	00	JOAO ANTONIO DA SILVEIRA			91740400	RESTINGA	153	5	1	1	2	M	08	09	1	3200		2			4	7		2010								1/3/2010
1532	1	2257815	CAIU DO CEU			CAIU DO CEU	431350	23		5	5	00	00	RUA DOS ESTAGIARIOS				194	194	5	1	2	4	F	10	10		3230		2			99	99		2013								9/16/2013
1533	1	2257815	RUA JOAO SARMENTO			CAIU DO C�U	431350	22		1	5	00	00	RUA FERNANDES VIEIRA		AP 03 BOM FIM	90003509		194	5	1	2	4	M	08	09	1	3435		2			99	99		2007								3/5/2007
1534	1	2257815	CAIU DO CEU			CAIU DO CEU	431350	34		4	4	02	00	RUA CALDAS JUNIOR		CASA	90430100		115	5	1	1	3	M	08	09	1	3490		2			16	1		2009								2/27/2009
1535	1	2257815	CAIU DO CEU			CAIU DO CEU	431350	21		5	3	01	00	MANOEL JOSE DA SILVA					194	5	1	2	3	F	09	10		3580		2			99	99		2012								8/7/2012
1536	1	2257815	CAIU DO CEU			CAIU DO CEU	431350	16		1	4	00	00	AQUARELA BRASILEIRA			90430100	RUBEM BERTA	188	5	1	1	4	F	09	09	1	3635		2			6	4		2011								1/5/2011
1537	1	2257815	CAIU DO CEU			CAIU DO CEU	431350	20		1	4	01	01	ESTRADA ANTONIO JOSE SANTANA			91540180	AGRONOMIA	135	5	1	1	4	F	09	10		3680		2			4	7		2016			431350		431490		MRS4313500001	2/11/2016
1538	1	2257815	CAIU DO CEU			CAIU DO CEU	431350	39		2	5	01	02	GETULIO VARGAS		APTO 301	90150002	MENINO DEUS	139	5	1	2	4	F	09	10		3700		2			16	1		2016			431350		431490		MRS4313500001	8/16/2016
1539	1	2257815	CAIU DO CEU			CAIU DO CEU	431350	36		2	4	02	00	MARCILIO DIAS			90130000	MENINO DEUS	106	5	1	1	4	M	09	10		3910		2			16	1		2012								9/26/2012
1540	1	2257815	CAIU DO CEU			CAIU DO CEU	431350	17		1	4	00	00	RUA ORLANDO SILVA					152	5	1	2	4	F	10	10		4090		2			14	3		2015			431350	03042015	431490		MRS4313500001	4/3/2015
1541	1	2257815	CAIU DO CEU			CAIU DO CEU	431350	18		1	2	00	00	AV MOAB CALDAS					158	5	1	1	1	F	08	10		4270		2			10	5		2014								1/19/2014
1542	1	0017764	RUA JOAO SARMENTO 391		95520000		4313508	22	N	2	4	00	00	AV BENTO GONCALVES 4517		302	90430010		163	5	1	1	4	M	09	10	1	3110	N	2		0011	7	7	0	2004								12/12/2004
1543	1	0017764	305 X8474413		95520000		4313508	30	N	2	4	02	00	R EUCLYDES MIRANDA 305		PARTENON	9043010		145	5	1	2	4	F	08	09	1	3150	N	2		0008	7	7	0	2006								8/22/2006
1544	1	0017764	RUA JOAO SARMENTO 391		95520000		4313508	16	N	5	4	00	00	R LEOPOLDO BIER 446			90430010		159	5	1	1	3	F	09	10	1	3160	N	2		0011	16	1	89	2004								12/5/2004
1545	1	0017764	RUA JOAO SARMENTO		95520000		4313508	26	N	1	5	00	00	RUA MONTE FLOR		VILA FLORESTA	9043010		190	5	1	1	4	M	08	09	1	3670	N	2		0003	99	99	0	2002								3/16/2002
1546	1	0017764	RUA JO�O SARMENTO		95520000		4313508	23	N	1	3	00	00	R DR FLORENCIO YGARTUA	59		90430010	RIO BRANCO	154	5	1	1	4	M	09	09	1	3700	N	2		0013	8	1	0	2000								8/14/2000
1547	1	2224607	CENTRO			CENTRO	431365	18		5	3	01	00	CARLOS ALEXANDRE LOBATO			91540490	AGRONOMIA	194	5	1	1	4	M	09	10	1	2900		2			99	99		2011								6/7/2011
1548	1	2224607	CENTRO			CENTRO	431365	20		1	3	02	00	RUA GALDINO				PARTENON	103	5	1	1	2	F	08	09	1	3500		2			7	7		2010								2/9/2010
1549	1	0007039	RUA FIRM MARQUES OSORIO S/N				4313656	20		1	4	00	00	R CORREA DE MELO 191					165	5	1	1	4	F	09	10	1	2050		2			5	3	0	2001								2/26/2001
1550	1	0007039	RUA FIRM MARQUES OSORIO		95525000		4313656	18	N	1	4	00	00	RUA DEZ		CAP�O DA TUCA		VL JOAO PESSOA	176	5	1	1	4	M	09	10	4	2850	N	2		0002	6	6	0	2000								4/1/2000
1551	1	0007039	RUA FIRM MARQUES OSORIO		95525000		4313656	17	N	1	3	00	00	R SAO LEOPOLDO	857702			VILA JARDIM	175	5	1	1	4	F	07	09	4	3150	N	2		0032	7	2	21	2000								1/19/2000
1552	1	0007039	RUA FIRM MARQUES OSORIO S/N				4313656	15		1	4	00	00	R MARIO ARNAUD SAMPAIO 65					155	5	1	1	3	F	08	09	1	3150		2			5	3	0	2001								2/2/2001
1553	1	0007039	RUA FIRM MARQUES OSORIO		95525000		4313656	29	N	5	4	02	00	RUA VICENTE PEREIRA DE SOUZA			91740000		190	5	1	1	3	M	08	09	1	3300	N	2		0001	99	99	0	2002								1/29/2002
1554	1	0007039	RUA FIRM MARQUES OSORIO		95525000		4313656	18	N	1	4	02	00	TRAV ESCOBAR			91910400	CAMAQUA	112	5	1	1	4	M	09	10	1	3450	N	2		0002	3	3	0	2000								2/13/2000
1555	1	0007039	RUA FIRM MARQUES OSORIO S/N				4313656	21		1	3	01	00	DARLEI MARIA NOGUEIRA 53					190	5	1	1	4	F	08	09	1	3600		2			99	99	0	2001								10/1/2001
1556	1	0007039	RUA FIRM MARQUES OSORIO		95525000		4313656	22	N	5	4	01	00	RUA I 02			90000000		190	5	1	1	3	F	08	09	1	3700	N	2		0001	99	99	0	2002								1/6/2002
1557	1	0007039	RUA FIRM MARQUES OSORIO S/N				4313656	19		2	4	00	00	R JOAO DA SILVA BUENO 227		131			152	5	1	1	2	M	08	09	1	4100		2			3	4	0	2001								6/3/2001
1558	1	2235323	CENTRO	PREDIO		CENTRO	431370	28		2	4	04	00	RICHARAI			98300000	MUTIRAO	199	5	1	2	4	M	08	09		3510		2			99	99		2014								12/26/2014
1559	1	0017897	69 X8577090		98280000		4313904	25	N	3	3	02		R FRANCISCO DE AQUINO 69		VILA JARDIM			175	4	1	2	3	F	06	07	1	2775	N	2		0006	3	4		2005								6/3/2005
1560	1	2227762	CENTRO			CENTRO	431405	28		1	5	02	01						194	5	1	2	4	M	08	08	1	2965		2			99	99		2009								2/22/2009
1561	1	2227762	CENTRO			CENTRO	431405	33		2	4	03	01	ALFREDO NERI SOARES			91060430	SARANDI	165	5	1	1	4	F	08	09		4296		2			2	2		2016			431405	16092016	431490		MRS4314050001	9/14/2016
1562	1	3141330	CENTRO			CENTRO	431410	43		1	5	00	00	R ITABORAI		801			149	4	1	2	4	F	09	09	1	2600		2			16	1		2008								2/20/2008
1563	1	2246988	CENTRO			CENTRO	431410	22		5	4	00	00	BENJAMIN CONSTANT			99550000	SAO JOAO	162	4	1	2	4	F	05	07		2625		2			2	2		2011								4/4/2011
1564	1	2246988	RUA TEIXEIRA SOARES			CENTRO	431410	17		1	3	00	00	ESTRADA DOS ALPES		91178281	91720120		194	5	1	1	4	M	04	09	1	2710		2			99	99		2007								8/5/2007
1565	1	2246988	CENTRO			CENTRO	431410	26		2	5	00	00	COMENDADOR CORUJA			90220180	FLORESTA	124	5	1	2	4	F	08	09		2820		2			16	1		2012								11/8/2012
1566	1	2246988	CENTRO			CENTRO	431410	32		1	5	00	00	GENERAL BARRETO	1021		91330630	VIANA	175	5	1	2	3	F	09	10	1	2865		2			3	4		2010								11/29/2010
1567	1	2246929	CENTRO			CENTRO	431410	26		1	5	00	00	GRECIA		APTO 1604	91350070	PASSO DA AREIA	146	5	1	2	4	M	08	09		2950		2			2	2		2016			431410	28012016	431490		MRS4314100001	1/27/2016
1568	1	2246988	RUA TEIXEIRA SOARES			CENTRO	431410	28		2	4	00	00	AV PROTASIO ALVES		107			194	5	1	2	4	M	08	09	1	3055		2			99	99		2007								7/25/2007
1569	1	2246988	CENTRO			CENTRO	431410	21		1	5	00	00	PAULINHO TEIXEIRA		APTO 202		RIO BRANCO	154	5	1	2	3	F	10	10	4	3155		2			16	1		2009								1/16/2009
1570	1	2246988	CENTRO			CENTRO	431410	33		2	5	01	00	HONORIO SILVEIRA DIAS		202	90540070	SAO JOAO	127	5	1	2	4	F	09	10		3960		2			2	2		2015			431410	25052015	431490		MRS4314100001	5/22/2015
1571	1	2246929	CENTRO			CENTRO	431410	38		2	5	02	00	TEIXEIRA DE FREITAS		51 94585622	99064220	SANTO ANTONIO	160	5	1	2	4	M	09	10		4030		2			7	7		2016			431410	22042016	431490		MRS4314100001	4/18/2016
1572	1	0010918	RUA TEIXEIRA SOARES		9910000		4314100	18	N	1	3	00	00	R CORREA DE MELO			91120250	SARANDI	165	4	1	1	3	F	09	10	1	1330	N	2		0041	11	5	8	2000								6/12/2000
1573	1	0043331	22 X8177164		99100000		4314100	35	N	2	5	01	02	R ENG OLAVO NUNES 22		204			107	4	1	2	4	F	09	09	1	2790	N	2		0040	16	1	89	2006								5/24/2006
1574	1	0010934	RUA TIRADENTES 295		99100000		4314100	35	N	2	5	01	00	R DR FREIRE ALEMAO 641		605			141	5	1	2	4	M	07	09	1	2920	N	2		0024	16	1		2003								4/13/2003
1575	1	0010934	RUA TIRADENTES		99100000		4314100	25	N	1	4	00	00	PEDRO VELHO					190	5	1	2	4	M	09	10	1	2970	N	2		0030	99	99	0	2002								6/22/2002
1576	1	0010918	RUA TEIXEIRA SOARES 808		9910000		4314100	31	N	2	5	00	00	R FELIX DA CUNHA 657		9849 8384			124	5	1	2	4	M	09	09	1	3070	N	2		0037	16	1		2003								7/11/2003
1577	1	0010934	RUA TIRADENTES 295		99100000		4314100	39	N	4	5	01	00	R VICENTE DA FONTOURA 1021		202			159	5	1	2	4	M	08	09	1	3225	N	2		0028	16	1		2003								6/6/2003
1578	1	0010918	RUA TEIXEIRA SOARES		9910000		4314100	28	N	1	5	02	02	ENCANTADORA					190	5	1	2	4	F	09	10	1	3410	N	2		0069	99	99	0	2002								12/26/2002
1579	1	2253046	RUA MARECHAL DEODORO			CENTRO	431440	16		1	4	00	00	RUA OLIVIA ALVES DAVILA				PADRE REINALDO	194	4	1	2	4	M	08	09	1	2545		2			99	99		2007								6/21/2007
1580	1	2253046	CENTRO			CENTRO	431440	29		2	4	01	00	RUA CAMAQUA		AP 302		CAMAQUA	112	4	1	2	4	M	10	10	1	2730		2			12	6		2010								4/4/2010
1581	1	2253046	CENTRO			CENTRO	431440	34		1	5	00	00	VEADOR PORTO		AP 104	431490	SANTANA	159	5	1	2	4	F	09	10	1	2750		2			16	1		2010								6/22/2010
1582	1	2253046	CENTRO			CENTRO	431440	33		1	4	00	00	RUA SANTANA			94450620	VIAMAO	159	5	1	2	3	M	08	09		2830		2			16	1		2014								2/20/2014
1583	1	2252694	RUA PROFESSOR ARAUJO			CENTRO	431440	36		1	5	02	00	LUZITANA				DEANOPOLIS	194	5	1	2	3	F	06	08	1	2845		2			99	99		2007								6/21/2007
1584	1	2253046	CENTRO			CENTRO	431440	38		2	4	01	00	RUA VERANOPOLIS		APTO C		PASSO DA AREIA	146		1	2	1	F	10	10		3045		2			2	2		2015			431440	13022015	431490		MRS4314400001	2/12/2015
1585	1	2252341	CENTRO			CENTRO	431440	31		2	4	01	00	AVENIDA GAMAL ABDEL NASSER		CASA		PARQUE DOS MAIAS	155	5	1	2	4	F	08	09		3130		2			5	3		2013								4/15/2013
1586	1	2253046	CENTRO			CENTRO	431440	31		2	5	00	00	RUA JARE		APTO 1305		PASSO DA AREIA	146	5	1	2	4	F	09	10		3225		2			2	2		2016			431440	11082016	431490		MRS4314400001	8/8/2016
1587	1	2253046	CENTRO			CENTRO	431440	20		1	4	00	00	RUA FRANCISCO DO PRADO				CRITAL	114	5	1	1	4	M	09	10	1	3275		2			11	5		2009								4/11/2009
1588	1	2253046	CENTRO			CENTRO	431440	32		2	5	00	00	AVENIDA TERESOPOLIS				TERESOPOLIS	167	5	1	2	1	F	10	10		3345		2			10	5		2014								1/3/2014
1589	1	2253046	CENTRO			CENTRO	431440	36		2	5			IRMAO FRANCISCO RAUSCH		T3 APTO 118		JARDIM CARVALHO	183		1	2	1	M	06	09		3380		2			3	4		2016			431440	21122016	431490		MRS4314400001	12/19/2016
1590	1	2252295	CENTRO			CENTRO	431440	34		1	5	01	00	RUA ROQUE GONSALES				JARDIM BOTANICO	130	5	1	2	4	F	10	10		3745		2			16	1		2013								11/3/2013
1591	1	2253046	CENTRO			CENTRO	431440	25		5	5	00	00	PRACA GARIBALDE		APTO 209	90050020	CIDADE BAIXA	116		1	1	4	F	10	10		3790		2			16	1		2014								11/5/2014
1592	1	2253046	CENTRO			CENTRO	431440	20		1	5			ALBERTO GALIA					188	5	1	2	3	M	08	09		3930		2			6	4		2016			431440	16032016	431490		MRS4314400001	3/13/2016
1593	1	2253054	CENTRO			CENTRO	431440	35		2	5	00	00	RUA JOSE DE ALENCAR		APTO 24		MENINO DEUS	139	5	1	2	4	F	08	09		3935		2			16	1		2016			431440		431490		MRS4314400001	6/3/2016
1594	1	2253046	CENTRO			CENTRO	431440	39		1	5			RUA LEME				IPANEMA	129		1	1	1	F	01	06		680		9			15	6		2012								1/4/2012	17465386	2	GABRIELA PIRES FERREIRA	1	2253046
1595	1	2253046	CENTRO			CENTRO	431440	22		2	4	00	00	OSCAR SEXNEIDER				MEDIANEIRA	138	5	1	2	9	M	10	10		3160		9			10	5		2011								12/10/2011
1596	1	2253046	CENTRO			CENTRO	431440	23		5	3	00	00	ESTRADA JOAO DE OLIVEIRA REMIAO				LOMBA DO PINHEIRO	135	5	1	2	4	M	09	10		4615		9			4	7		2012								2/16/2012
1597	1	0003822	PRACA PIRATININO DE ALMEIDA		96100000		4314407	25	N	2	5	00	00	RUA PETROPOLIS					190	5	1	1	4	F	08	10	1	1795	S	2		0025	99	99	0	2002								3/24/2002
1598	1	0017947	RUA ANDRADE NEVES 915				4314407	28		1	5	00	00	R ROQUE CALAGE 180		209			146	5	1	1	4	M	09	10	1	2360		2			2	2	19	2001								6/23/2001
1599	1	0003822	PRACA PIRATININO DE ALMEIDA		96100000		4314407	20	N	1	4	00	00	AV BENTO GONCALVES		218	90650002	AZENHA	106	5	1	1	4	F	09	10	1	2780	N	2		0030	4	4	0	2000								6/25/2000
1600	1	0017954	1086 X8877037		96100000		4314407	21	N	1	4	00	01	R DEODORO 1086					188	5	1	1	4	F	09	10	4	3170	N	2		0104	6	4	0	2006								12/22/2006
1601	1	0023473	RUA ANDRADE NEVES		96100000		4314407	23	N	2	4	00	00	XAVIER DA CUNHA		AP 521			190	5	1	2	4	F	09	10	1	3225	N	2		0026	99	99	0	2002								3/20/2002
1602	1	0003822	PRACA PIRATININO DE ALMEIDA		96100000		4314407	32	N	9	5	02	00	R BARAO DO TRIUNFO		08		MENINO DEUS	139	5	1	2	4	M	09	10	1	3330	N	2		0072	8	1	0	2000								12/18/2000
1603	1	0023473	RUA ANDRADE NEVES		96100000		4314407	20	N	1	4	00	00	RUA JARAGUA		AP. 404			190	5	1	2	4	F	06	09	1	3350	N	2		0052	99	99	0	2002								6/10/2002
1604	1	0017954	888 X7677107		96100000		4314407	35	N	2	5	00	00	R WASHINGTON LUIZ 888		AP 103			115	5	1	2	4	M	09	10	1	4135	N	2		0060	16	1	86	2006								7/20/2006
1605	1	0003822	86 X9080284		96100000		4314407	24	N	2	5	00	00	R RUDI SCHALY 86			92380580		155	5	1	2	4	M	09	10	1	4270	N	2		0095	14	3		2005								11/26/2005
1606	3	8888888	1190 X8782120				4314456	47		2	9	05	00	AV VINTE UM DE ABRIL 1190					165	9	9	9	9	F	99	99	1			2		0184	5	3	96	2005								6/24/2005
1607	1	0018028	RUA SAO LEOPOLDO		93180000		4314803	18	N	2	4	00	00						190	5	1	1	4	F	10	10	1	2320	N	2		0035	99	99	0	2002								7/26/2002
1608	1	0018028	91 X8580557		93180000		4314803	31	N	4	5	01	00	R BOM RETIRO DO SUL 91		303	91060010		164	5	1	2	4	F	07	09	1	2910	N	2		0010	2	2	50	2005								7/15/2005
1609	1	0018028	RUA SAO LEOPOLDO		93180000		4314803	17	N	1	3	99	99						190	5	1	1	4	F	09	10	1	3350	N	2		0035	99	99	0	2002								7/4/2002
1610	1	3006522	MOINHOS DE VENTO			MOINHOS DE VENTO	431490	36		2	5	00	00	AV BAGE	15365	301	12	GERAL	149	2	1	2	4	M	08	08		410		1			16	1		2013								1/9/2013
1611	1	2237601	SANTANA	LARGO EDUARDO FARACO		SANTANA	431490	19		1	4	01	00	BC QUATORZE VILA ALTO ERECHIM	13807		12	GERAL	143	1	1	1	2	F	02	01		430		1			12	6		2013								9/26/2013	19082723	2	RHADASSA ASSUNCAO PINTO	1	2237601
1612	1	2237601	SANTANA	LARGO EDUARDO FARACO		SANTANA	431490	29		1	4	02	04	R MARIETA	14589			GERAL	145	2	1	1	1	F	03	04		470		1			10	5		2013								2/16/2013	18871038	2	MIRELLA ANDRIELI DORNELLES GENRO	1	7145594
1613	1	2237822	INDEPENDENCIA			INDEPENDENCIA	431490	18		1	4	00	00	R PANAMA	17346		12	GERAL	179	1	1	1	2	M	02	01		480		1			3	4		2013								4/9/2013
1614	1	2237822	INDEPENDENCIA			INDEPENDENCIA	431490	15				00	00	AV A J RENNER	14829			GERAL	180	2	1	2	2	M	01	03		550		1			1	2		2013								5/26/2013	18873719	2	JONY GABRIEL SEVERO DOS SANTOS	1	2237822
1615	1	3007847	MENINO DEUS			MENINO DEUS	431490	33		2	5	00	00	R MIGUEL TOSTES	14728	204	12	GERAL	154	2	1	2	9	I	03	08		555		1			16	1		2011								12/17/2011	17517402	2	RAFAEL PEDROLO DENARDIN	1	3007847
1616	1	2237601	SANTANA	LARGO EDUARDO FARACO		SANTANA	431490	33		2	5	00	00	R SAO MARCOS-LOMBA DO PINHEIRO	21590			GERAL	135	2	1	2	4	M	04	07	1	560		1			4	7		2009								12/22/2009	13864921	2	RICARDO HENRIQUE SILVEIRA FORTES	1	2237601
1617	1	2237822	INDEPENDENCIA			INDEPENDENCIA	431490	34		5	3	04	00	TRAV CASTORINA MATTOS	15882		12	GERAL	113	4	1	2	4	F	03	05		560		1			9	5		2013								7/9/2013	18873732	2	ISABELA GUIMARAES BOLICO	1	2237822
1618	1	2237601	SANTANA	LARGO EDUARDO FARACO		SANTANA	431490	22		2	4	00	00	R PROF CARVALHO FREITAS	13848			GERAL	113	2	1	2	3	M	02	05	1	595		1			9	5		2010								8/29/2010	15614638	2	LUCAS GABRIEL DA SILVA ROSA	1	2237601
1619	1	2237253	CENTRO			CENTRO	431490	34		2	3	03	00	R ERNESTO ARAUJO	16553			GERAL	163	2	1	1	3	F	05	06		600		1			7	7		2011								8/21/2011	17463642	2	LAURA GRESKI MOREIRA	1	2237253
1620	1	2265052	MOINHOS DE VENTO			MOINHOS DE VENTO	431490	13		1	3	00	00	R JOSE DO PATROCINIO	13331	APTO 720		GERAL	116	2	1	1	2	F	04	08		605		1			16	1		2011								12/18/2011	17475396	2	VITORIA ALVES DA SILVA	1	2265052
1621	1	2237601	SANTANA	LARGO EDUARDO FARACO		SANTANA	431490	24		1	4	01	00	R MENEZES PAREDES	12932			GERAL	143	3	1	2	3	M	05	06		605		1			10	5		2011								12/2/2011	17517723	2	JORGE ISMAEL DE SOUZA MACHADO	1	2237601
1622	1	2237822	INDEPENDENCIA			INDEPENDENCIA	431490	23		9	9	99	99	R ALMIRANTE BARROSO	14224			GERAL	124	2	1	1	9	M	00	01	1	610		1			16	1		2008								11/8/2008	09489453	2	RAFAEL DA SILVA	1	2237822
1623	1	2237601	SANTANA	LARGO EDUARDO FARACO		SANTANA	431490	30		1	5	00	00	AV ENG FRANCISCO RODOLFO SIMCH	19139	206		GERAL	165	2	1	2	2	M	05	08	1	615		1			5	3		2008								9/17/2008	13276882	2	ARTHUR LACERDA FACCINI	1	2237601
1624	1	3007847	MENINO DEUS			MENINO DEUS	431490	40		1	5	00	00	R ALMIRANTE ABREU	14716	701		GERAL	154	2	1	2	4	M	04	07	1	615		1			16	1		2009								8/18/2009	13844854	2	LEONARDO CASTILHO RECH	1	3007847
1625	1	3006522	MOINHOS DE VENTO			MOINHOS DE VENTO	431490	31		4	5	00	00	TRAV UNIVERSINA ARAUJO NUNES	16761	402		GERAL	179	2	1	2	4	M	04	05	1	620		1			3	4		2010								9/2/2010	15594867	2	ALVARO GABRIEL ROSSONI DE LARA JACOBSEN	1	3006522
1626	1	2237571	CRISTO REDENTOR			CRISTO REDENTOR	431490	21		5	3	02	00	R A RUA SOTERO DOS REIS	9035		12	PASSO PEDRAS ZONA INDEFINIDA 3	147	2	1	1	1	F	01	01		675		1			14	3		2011								11/3/2011
1627	1	3567664	AV IPIRANGA			AZENHA	431490	22		1	3	01	00	R DOS MAIAS	5479	107		RUBEM BERTA	155	3	1	2	4	F	04	07	1	680		1	Q927		5	3		2007								9/29/2007	11244580	2	GIOVANA DE SOUZA MELO	1	3567664
1628	1	2237571	CRISTO REDENTOR			CRISTO REDENTOR	431490	25		5	4	00	02	AC TOYAMA	18972			GERAL	131	2	1	1	3	F	01	05		690		1			3	4		2012								6/10/2012	16507860	2	SOFIA VALENTINA PAIM BAUER	1	2237571
1629	1	2237571	CRISTO REDENTOR			CRISTO REDENTOR	431490	30		1	4	00	00	R BRENO BALDO	12186	45		GERAL	114	2	1	2	1	M	07	07	1	700		1			12	6		2010								8/20/2010	15608885	2	DAVID DE ANDRADE ODRIOZOL	1	2237571
1630	1	2265052	MOINHOS DE VENTO			MOINHOS DE VENTO	431490	33		1	4	02	02	ESTR CRISTIANO KRAEMER	14440			GERAL	177	3	1	1	1	M	05	07	2	700		1			12	6		2009								11/9/2009	13877026	2	BRUNO WILLIAM FAGUNDES CARDOSO	1	2265052
1631	1	2237571	CRISTO REDENTOR			CRISTO REDENTOR	431490	17		5	4	00	00	R ADERBAL ROCHA DE FRAGA	19235			GERAL	165	2	1	2	3	M	01	03		720		1			5	3		2016			431490		431490		MRS4314900001	6/14/2016	23576022	2	CHRISTOPHER MACHADO DIAS	1	2237571
1632	1	2265052	MOINHOS DE VENTO			MOINHOS DE VENTO	431490	16		5	3	00	00	R OSVALDO FRANCA JUNIOR	21076			GERAL	188	2	1	1	3	M	04	06		725		1			6	4		2013								6/12/2013	18878691	2	BRAYAN EMANUEL GOMES MIRANDA RODRIGUES	1	2265052
1633	1	2265052	RUA MOSTARDEIRO			MOINHOS DE VENTO	431490	26		1	1	05	00	R ALMIRANTE BARROSO	3097			FLORESTA	124	2	1	1	1	F	06	07	1	730		1	Q250		16	1		2007								7/13/2007	10129190	2	EVELYN DOS SANTOS SABINO	1	2265052
1634	1	2237253	CENTRO			CENTRO	431490	25		2	4	01	00	AV IGNES E FAGUNDES	19387		12	GERAL	153	3	1	2	2	I	06	08		748		1			8	8		2014								3/20/2014
1635	1	3567664	AZENHA			AZENHA	431490	25		2	5	00	00	R CURUPAITI	472	306		CRISTAL	119	3	1	2	3	M	02	04	4	750		1			10	5		2008								8/8/2008	11960663	2	JOSE PEDRO PINTO DE OLIVEIRA	1	3567664
1636	1	2237571	CRISTO REDENTOR			CRISTO REDENTOR	431490	19		1	4	00	00	AV BALTAZAR DE OLIVEIRA GARCIA	19133	216		GERAL	155	2	1	1	3	M	03	06	2	750		1			14	3		2010								7/16/2010	13851275	2	ROBSON LUIS PEREIRA VILLELA	1	2237571
1637	1	2262568	JARDIM BOTANICO			JARDIM BOTANICO	431490	34		1	5	00	00	R GEN LIMA E SILVA	13330	315		GERAL	116	3	1	2	4	M	07	08		750		1			16	1		2016			431490		431490		MRS4314900001	1/20/2016
1638	1	2237571	CRISTO REDENTOR			CRISTO REDENTOR	431490	23		5	4	01	00	AC B QUATRO JARDIM PASSO DAS PEDRAS II	20431			GERAL	147	2	1	1	2	M	04	04		755		1			14	3		2012								1/8/2012	17462819	2	GUSTAVO CARVALHO DE SOUZA	1	2237571
1639	1	2237822	INDEPENDENCIA			INDEPENDENCIA	431490	24		5	4	01	00	BC CARLOS SUPERTI	12755			GERAL	177	3	1	2	3	M	04	06		755		1			12	6		2014								5/2/2014	21653429	2	DOMINICK BAPTISTA FERREIRA	1	2237601
1640	1	2237253	CENTRO			CENTRO	431490	30		4	3	01	00	R PAULINO AZURENHA	15274			GERAL	145	3	1	2	3	F	08	08	1	760		1			7	7		2009								7/16/2009
1641	1	2237601	SANTANA	LARGO EDUARDO FARACO		SANTANA	431490	19		1	4	00	00	R SAO PEDRO-LOMBA DO PINHEIRO	9866			LOMBA PINHEIRO	135	2	1	2	3	F	02	07	2	770		1			4	7		2008								4/8/2008	11961846	2	LAIS ALVES GONCALVES	1	2237601
1642	1	2237571	CRISTO REDENTOR			CRISTO REDENTOR	431490	32		5	4	02	00	R MARIO ARNAUD SAMPAIO	21406	BL 404	12	GERAL	155	2	1	2	3	F	02	09		775		1			5	3		2014								5/7/2014	18848218	2	NATALIA VITORIA VALADARES MENDES	1	2237571
1643	1	2265052	MOINHOS DE VENTO			MOINHOS DE VENTO	431490	24		2	5	00	00	R AURELIO REIS	19115			GERAL	131	3	1	2	2	M	08	09	1	785		1			2	2		2010								7/19/2010	15605976	2	RN DE AMANDA REIS AGUIRRE	1	2265052
1644	1	2237571	CRISTO REDENTOR			CRISTO REDENTOR	431490	43		4	4	03	00	R JOSE HUBERTO BRONCA	19229			GERAL	165	5	1	2	3	M	02	05	1	795		1			5	3		2009								3/19/2009	13276716	2	RN DE LOIRI DOS SANTOS	1	2237571
1645	3						431490	31		1	4	02	00	AV SANTO DIAS DA SILVA	19548	DN DA PUC	12	GERAL	135	5	1	1	1	F	99	99		800		1			4	7		2012								4/26/2012
1646	1	2237601	SANTANA	LARGO EDUARDO FARACO		SANTANA	431490	21		1	4	01	00	R SAO LUIZ	14681			GERAL	145	2	1	2	2	M	01	06	1	810		1			16	1		2010								1/16/2010	14761891	2	LUCAS DA SILVA SOARES	1	2237601
1647	1	3007847	MENINO DEUS			MENINO DEUS	431490	33		2	5	01	00	AV ECOVILLE	20633	183		GERAL	165	2	1	2	2	F	04	07		810		1			5	3		2013								5/19/2013
1648	1	2265052	MOINHOS DE VENTO			MOINHOS DE VENTO	431490	28		1	4	01	00	ESTR ANTONIO SEVERINO	21928			GERAL	155	3	1	2	2	M	08	09		810		1			6	4		2013								4/10/2013	18870415	2	RN DE PATRICIA TEIXEIRA RODRIGUES	1	2265052
1649	1	2237601	SANTANA	LARGO EDUARDO FARACO		SANTANA	431490	22		2	4	00	00	AV CEL APARICIO BORGES	2645			GLORIA	103	3	1	2	2	M	07	09	1	825		1			9	5		2008								4/18/2008	11961856	2	RN DE ELIANE DI LEONE ALAMPI	1	2237601
1650	1	2237601	SANTANA	LARGO EDUARDO FARACO		SANTANA	431490	37		1	4	01	00	AV PARA	15445	3		GERAL	161	3	1	2	3	F	01	08	1	830		1			1	2		2009								2/7/2009	13844675	2	LAURA COLMENEIRO FLORES DA SILVA	1	2237601
1651	1	2237601	SANTANA	LARGO EDUARDO FARACO		SANTANA	431490	39		1	4	02	01	R XAVIER DA CUNHA	12205		12	GERAL	143	3	1	2	3	M	04	08		835		1			10	5		2014								10/8/2014
1652	1	2262568	JARDIM BOTANICO			JARDIM BOTANICO	431490	42		1	4	01	00	R NEY DA GAMA AHRENDS	19645	4		GERAL	152	3	1	2	3	M	01	01		835		1			3	4		2015			431490		431490		MRS4314900001	12/9/2015	22968734	2	BERNARDO DE ALMEIDA RIBEIRO	1	2262568
1653	1	2237601	SANTANA	LARGO EDUARDO FARACO		SANTANA	431490	34		2	3	02	00	AV DIQUE	18429			GERAL	162	3	1	2	3	M	01	02	1	850		1			2	2		2010								12/24/2010	16322873	2	DAVI RODRIGUES DOS SANTOS	1	2237601
1654	1	2262568	JARDIM BOTANICO			JARDIM BOTANICO	431490	28		1	5	00	00	AV BENTO GONCALVES	14051			GERAL	145	3	1	2	4	F	05	08	1	855		1			7	7		2010								5/11/2010	15605341	2	PIETRA KERETZKY LIMA	1	2262568
1655	1	2265052	RIO BRANCO			RIO BRANCO	431490	15		1	4	00	00	AV CRISTOVAO COLOMBO	14182	34		GERAL	140	2	1	1	3	M	01	03		855		1			16	1		2016			431490		431490		MRS4314900001	10/9/2016	23604276	2	VITOR LEONARDO CACERES CARDOSO	1	2265052
1656	1	2237822	INDEPENDENCIA			INDEPENDENCIA	431490	25		1	3	00	00	R PAULINO AZURENHA	15274	APTO 46		GERAL	145	2	1	1	3	F	07	08	1	865		1			7	7		2010								12/4/2010	14762398	2	MAIARA GONCALVES ISABRALDE	1	2237822
1657	1	2237253	CENTRO			CENTRO	431490	39		2	3	07	03	R JOSE OLIVEIRA MATHIAS	18767			GERAL	135	3	1	2	2	M	05	07		870		1			4	7		2012								5/19/2012	16508942	2	RN DE ANA PAULA NASCIMENTO FERREIRA	1	2237253
1658	1	2237571	CRISTO REDENTOR			CRISTO REDENTOR	431490	34		5	4	00	00	R DEODORO	20324	320		GERAL	188	2	1	1	3	M	04	04		870		1			6	4		2015			431490		431490		MRS4314900001	4/2/2015	20088970	2	DAVI GOMES TRASEL	1	2237571
1659	1	2265052	RUA MOSTARDEIRO			MOINHOS DE VENTO	431490	17		1	4	01	00	PSG UM JARDIM ALPINO	10971	CASA		RUBEM BERTA	155	2	1	1	2	M	02	08	1	875		1	Q795		14	3		2007								9/3/2007
1660	1	2262568	JARDIM BOTANICO			JARDIM BOTANICO	431490	20		1	4	00	00	R CATUIPE	21555			GERAL	135	2	1	2	2	F	06	07	4	880		1			4	7		2009								11/1/2009	13876876	2	NICOLLY DA ROSA HENRIQUE	1	2262568
1661	1	2237822	INDEPENDENCIA			INDEPENDENCIA	431490	34		5	4	01	00	R HORTENSIAS DO VAREJAO	22174			GERAL	134	5	1	2	4	F	02	05		901		1			13	8		2014								1/9/2014	18873780	2	RN DE RITA DE CASSIA MACHADO DOS SANTOS	1	2237822
1662	1	2262568	JARDIM BOTANICO			JARDIM BOTANICO	431490	27		1	4	03	00	IGNORADO DEFINITIVO	11423	BECO SETE PARADA 7 A		LOMBA PINHEIRO	135	3	1	1	1	M	07	09	2	910		1			99	99		2009								9/15/2009	13854876	2	ALEXANDRE BRAGA IGNACIO	1	2262568
1663	1	2265052	MOINHOS DE VENTO			MOINHOS DE VENTO	431490	39		1	5	01	00	IGNORADO DEFINITIVO	11479	RUA C		SARANDI	165	2	1	2	4	F	01	01	1	910		1			99	99		2009								1/15/2009	13281354	2	BIANCA MULLER ANHAIA	1	2265052
1664	1	2262568	JARDIM BOTANICO			JARDIM BOTANICO	431490	32		2	5	00	00	R ZAMENHOFF	15433	AP 204		GERAL	162	3	1	2	3	M	04	07	1	925		1			2	2		2010								11/12/2010
1665	3		R XAVIER DE CARVALHO	USOU DNV DO CONCEICA		GERAL	431490	29		5	4	02	00	R XAVIER DE CARVALHO	20029			GERAL	165	2	1	1	1	F	99	99		948		1			5	3		2015			431490		431490		MRS4314900001	12/29/2015
1666	1	2237571	CRISTO REDENTOR			CRISTO REDENTOR	431490	37		1	3	03	00	R SOUZA LOBO	17387	231		GERAL	175	3	1	2	3	M	01	03	1	950		1			3	4		2009								8/14/2009	13276758	2	RN DE CENARA MERCEDES DA SILVA	1	2237571
1667	1	3007847	RUA JOSE DE ALENCAR			MENINO DEUS	431490	33		2	5	01	00	AV DA CAVALHADA	1031	208		CAVALHADA	177	3	1	2	4	F	03	07	1	965		1	Q209		12	6		2007								9/15/2007	11189635	2	AMANDA MARQUES LUMMERTZ	1	2237563
1668	1	2262568	JARDIM BOTANICO			JARDIM BOTANICO	431490	20		1	3	01	00	AV CERES	16702	CASA		GERAL	145	2	1	2	2	M	07	08	1	970		1			7	7		2010								6/23/2010
1669	1	2237253	CENTRO			CENTRO	431490	34		1	3	00	00	AV DA SERRARIA	13528		1	GERAL	126	3	1	1	3	F	05	07	4	980		1			15	6		2010								10/18/2010	15586775	2	JOSEANE ALVES SOUZA	1	2237253
1670	1	2237253	CENTRO			CENTRO	431490	34		1	4	02	00	IGNORADO DEFINITIVO	11455			RESTINGA	153	2	1	2	4	M	03	05	1	990		1			99	99		2009								2/4/2009	11581025	2	GUSTAVO FERREIRA ROSA	1	2237253
1671	1	2237571	CRISTO REDENTOR			CRISTO REDENTOR	431490	29		5	3	03	01	R SANTA ROSA DE LIMA	22145	STA ROSA		GERAL	155	2	1	1	2	F	05	08		990		1			5	3		2011								6/28/2011	15580282	2	RN DE LUCIANE MEIRELES SIMOES	1	2237571
1672	1	2237253	CENTRO			CENTRO	431490	27		2	4	01	00	R DAVID CHERMAN	17639	202	12	GERAL	153	5	1	2	2	M	08	09		998		1			8	8		2014								6/4/2014	20045641	2	VICTOR NATHANAEL DE LIMA PFUTZ	1	2237563
1673	3						431490	26		1	4	02	00	AV CEL LUCAS DE OLIVEIRA	3423	408		PETROPOLIS	149	2	1	1	1	F	99	99	1	1010		1			16	1		2008								3/8/2008	11600790	2	VITORIA SARAH DOS SANTOS MEDEIROS	1	2237601
1674	1	2262568	JARDIM BOTANICO			JARDIM BOTANICO	431490	35		1	5	01	00	R PANDIA CALOGERAS	20081			GERAL	165	2	1	1	4	M	01	00		1010		1			5	3		2013								10/17/2013	19083144	2	RN DE CLACI ILIANI DONLOSKI	1	2262568
1675	1	2262568	JARDIM BOTANICO			JARDIM BOTANICO	431490	42		1	3	06	01	R WALTER NUNES AGUIAR	18776			GERAL	135	3	1	2	3	M	01	01		1030		1			4	7		2013								5/22/2013	18877111	2	RN DE MARLI KROHMER	1	2262568
1676	1	2237601	SANTANA	LARGO EDUARDO FARACO		SANTANA	431490	22		1	5	00	00	R LIBERAL	130			CAVALHADA	169	2	1	2	3	M	02	04	1	1040		1	Q539		15	6		2007								12/5/2007	11967849	2	MIGUEL LIMA MARTINS	1	2237601
1677	1	2237601	SANTANA	LARGO EDUARDO FARACO		SANTANA	431490	18		1	3	00	00	AV ICARAI	11991	29	12	GERAL	119	5	1	1	2	F	01	07	4	1045		1			10	5		2010								4/26/2010	15604975	2	KIMBERLLY GOMES SANTOS	1	2237601
1678	1	2237601	SANTANA	LARGO EDUARDO FARACO		SANTANA	431490	39		1	3	01	00	ESTR AFONSO LOURENCO MARIANTE	15838			GERAL	109	3	1	2	2	M	03	06	1	1075		1			9	5		2010								3/15/2010	13846070	2	MATHEUS SCHEUER CORREA	1	2237601
1679	1	2237253	CENTRO			CENTRO	431490	18		1	4	00	00	ESTR JOAO ANTONIO SILVEIRA	17605	BC D MARIANA		GERAL	194	3	1	1	2	M	02	05		1080		1			4	7		2012								5/24/2012	18798648	2	JOAO VITOR REIS NUNES	2	3492575
1680	1	2237822	INDEPENDENCIA			INDEPENDENCIA	431490	34		1	2	04	01	R DIOGENES ARRUDA CAMARA	14953			GERAL	181	4	1	2	4	F	00	03	1	1085		1			1	2		2009								7/26/2009	13324811	2	RN DE CLECI TERESINHA ELESBAO	1	2237822
1681	1	2237601	SANTANA	LARGO EDUARDO FARACO		SANTANA	431490	20		1	4	00	00	TRAV UNIDOS	15867		91712260	GERAL	113	3	1	2	3	M	04	07		1090		1			9	5		2011								7/21/2011	17463417	2	MIKAEL OLIVEIRA DOS SANTOS	1	2237601
1682	1	2265052	RUA MOSTARDEIRO			MOINHOS DE VENTO	431490	23		2	3	00	00	AC A UM NUCLEO ESPERANCA	7692			RESTINGA	153	4	1	1	2	M	03	05	1	1120		1	Q039		8	8		2007								5/16/2007	10129205	2	CRISTIANO GABRIEL DOS SANTOS PEREIRA	1	2265052
1683	1	2237601	SANTANA	LARGO EDUARDO FARACO		SANTANA	431490	16		1	4	00	00	ESTR DAS QUIRINAS	22203	CASA 66		GERAL	186	3	1	2	1	M	01	01		1125		1			4	7		2015			431490		431490		MRS4314900001	4/22/2015	21647122	2	RN DE DEBORA RODRIGUES DE RODRIGUES	1	2237601
1684	1	2237253	CENTRO			CENTRO	431490	42		5	3	05	00	AV DONARIO BRAGA	21385			GERAL	155	4	1	2	3	M	03	05		1125		1			5	3		2015			431490		431490		MRS4314900001	8/2/2015	21672296	2	LORENZO POLICARPO DOS SANTOS	1	2237253
1685	1	2237601	RUA RAMIRO BARCELOS	LARGO EDUARDO FARACO		SANTANA	431490	19		1	3	00	00	AV LUIZ GUARAGNA	1977	FUNDOS		MENINO DEUS	139	2	1	2	3	F	02	04	2	1130		1	Q206		16	1		2007								7/4/2007	11232010	2	RAYKA CARVALHO DA SILVA	1	2237601
1686	1	2237571	CRISTO REDENTOR			CRISTO REDENTOR	431490	25		5	3	02	02	AV MANOEL ELIAS	20516			GERAL	147	3	1	2	4	F	06	08		1130		1			14	3		2013								7/2/2013
1687	1	2237253	CENTRO			CENTRO	431490	32		2	5	00	00	R VICENTE CELESTINO	21971			GERAL	155	2	1	2	3	F	03	04		1130		1			14	3		2015			431490		431490		MRS4314900001	8/8/2015
1688	1	2237571	CRISTO REDENTOR			CRISTO REDENTOR	431490	26		1	4	00	00	AV BERNARDINO SILVEIRA PASTORIZA	21464			GERAL	155	3	1	2	3	M	05	04	1	1135		1			5	3		2010								1/28/2010	11586381	2	RN DE DALILA BARBOZA RIBEIRO	1	2237571
1689	1	2237571	CRISTO REDENTOR			CRISTO REDENTOR	431490	36		1	4	00	00	R DOIS MIL SETECENTOS VINTE OITO	18188			GERAL	131	2	1	2	3	F	02	05		1145		1			3	4		2015			431490		431490		MRS4314900001	2/11/2015	20088928	2	RN DE REJANE MARTINS BITENCOURT	1	2237571
1690	1	2237822	INDEPENDENCIA			INDEPENDENCIA	431490	36		1	4	02	01	ESTR JOAO ANTONIO SILVEIRA	17605			GERAL	153	3	1	1	2	M	02	05		1155		1			8	8		2012								12/10/2012	13324875	2	RN DE DEISE VALENTE DA ROSA	1	2237822
1691	1	2237253	CENTRO			CENTRO	431490	35		2	4	00	00	R GEN BENTO MARTINS	12537	APTO 03		GERAL	115	3	1	1	2	F	04	06	1	1160		1			16	1		2010								12/12/2010
1692	1	2237601	SANTANA	LARGO EDUARDO FARACO		SANTANA	431490	26		1	4	01	01	R NOVE DE JUNHO	4463			SAO JOSE	163	3	1	1	4	F	01	01	4	1165		1			7	7		2008								5/27/2008	11961989	2	NATIELE SOUZA DA LUZ	1	2237601
1693	1	2237253	CENTRO			CENTRO	431490	29		1	3	03	00	ESTR COSTA GAMA	15837	CASA		GERAL	109	2	1	1	2	M	01	00	4	1170		1			9	5		2010								1/6/2010	14763492	2	RAVI KOVALESKI BITENCOURT PINHEIRO	1	2237253
1694	1	2237571	CRISTO REDENTOR			CRISTO REDENTOR	431490	23		5	4	00	00	R ACACIA	20844			GERAL	135	4	1	2	4	M	01	05		1185		1			4	7		2011								7/17/2011	15580274	2	NICOLLAS PORTO DA CONCEICAO	1	2237571
1695	1	2237601	SANTANA	LARGO EDUARDO FARACO		SANTANA	431490	37		1	4	01	01	R XAVIER DA CUNHA	12205			GERAL	143	3	1	2	4	F	05	09		1200		1			10	5		2013								1/28/2013
1696	1	2237571	CRISTO REDENTOR			CRISTO REDENTOR	431490	28		1	4	02	00	AV ADELINO FERREIRA JARDIM	21187	APT 106		GERAL	155	5	1	1	1	F	99	99	2	1205		1			14	3		2010								9/7/2010	15608887	2	RN DE ELISANDRA AZAMBUJA	1	2237571
1697	1	2237571	CRISTO REDENTOR			CRISTO REDENTOR	431490	24		1	5	02	00	R MARECHAL FRANCISCO ANTONIO BITENCOURT	21249			GERAL	152	4	1	1	1	M	01	01	2	1210		1			14	3		2010								5/5/2010	13846937	2	CRISTIAN BARBOZA SOARES	1	2237571
1698	1	2237571	AV FRANCISCO TREIN			CRISTO REDENTOR	431490	19		1	4	00	00	AC F DOIS VILA NOVA SANTA ROSA	10407			RUBEM BERTA	155	3	1	2	3	F	06	09	2	1220		1	Q410Q897Q321Q649		5	3		2007								10/3/2007	10128342	2	RN DE ROSEMERI PIRES FREITAS	1	2237571
1699	1	2237601	SANTANA	LARGO EDUARDO FARACO		SANTANA	431490	36		1	4	02	00	R SALEM	18514			GERAL	153	4	1	2	3	F	05	07	1	1220		1			8	8		2010								10/12/2010	16348263	2	MARIA EDUARDA RIBEIRO DE MATOS	1	2237563
1700	1	2237253	CENTRO			CENTRO	431490	17		9	4	00	00	R ANSELMO MANZOLI FILHO	15585		12	GERAL	181	3	1	1	2	F	01	99		1220		1			1	2		2012								9/27/2012	18796524	2	RN DE WERITHA GOMES KULMANN BORGES	1	2237253
1701	1	2262568	JARDIM BOTANICO			JARDIM BOTANICO	431490	17		1	4	00	00	R ERNESTO ARAUJO	16553			GERAL	163	3	1	2	4	M	08	09		1230		1			7	7		2011								7/29/2011	17517531	2	RAFAEL LOPES DA SILVA	1	2262568
1702	1	2237253	CENTRO			CENTRO	431490	33		2	4	00	02	R SILVESTRE SAUTER	16403			GERAL	100	4	1	2	3	M	08	09		1230		1			15	6		2011								7/7/2011
1703	1	2262568	JARDIM BOTANICO			JARDIM BOTANICO	431490	22		1	4	00	00	AV PROTASIO ALVES	2033			PETROPOLIS	179	3	1	2	3	M	07	08	1	1235		1			3	4		2008								2/7/2008
1704	1	3006522	MOINHOS DE VENTO			MOINHOS DE VENTO	431490	33		2	5	01	01	R DOS ANDRADAS	12023	609		GERAL	115	3	1	1	3	M	01	01		1236		1			16	1		2016			431490		431490		MRS4314900001	9/22/2016	23605530	2	BENI NILO CASSINI PETER BROILO	1	3006522
1705	1	2265052	MOINHOS DE VENTO			MOINHOS DE VENTO	431490	32		1	4	01	00	R MANOEL MARQUES	20325	FUNDOS		GERAL	188	3	1	2	3	M	07	09	1	1240		1			6	4		2008								10/29/2008	13288511	2	RENATO EDUARDO CAMARGO DE SOUZA	1	2237849
1706	1	2237822	INDEPENDENCIA			INDEPENDENCIA	431490	20		1	3	00	01	R FREDERICO MENTZ	15580		90250370	GERAL	181	4	1	1	2	F	01	01		1245		1			1	2		2012								1/29/2012	13273284	2	RN DE TAIS DA SILVA PINTO	1	2237822
1707	1	3006522	MOINHOS DE VENTO			MOINHOS DE VENTO	431490	29		1	5	01	00	R PROF JOABER PEREIRA	19984	501		GERAL	165	2	1	2	4	M	01	00	1	1250		1			14	3		2008								12/18/2008	13301813	2	MATHEUS DA SILVA ROCHA	1	3006522
1708	1	2265052	MOINHOS DE VENTO			MOINHOS DE VENTO	431490	36		1	3	02	00	R WOLFRAM METZLER	21188		12	GERAL	155	3	1	1	4	M	01	00		1260		1			14	3		2011								10/29/2011	17475364	2	RN DE GIOVANA IORAI DE LIMA	1	2265052
1709	1	2237601	SANTANA	LARGO EDUARDO FARACO		SANTANA	431490	25		1	4	00	00	R OCTAVIO DE SOUZA	1510			TERESOPOLIS	143	4	1	2	3	F	06	08	1	1270		1			10	5		2008								2/13/2008	11598256	2	LAYZA KEMYLLY SILVA DOS SANTOS	1	2237601
1710	1	2237601	SANTANA	LARGO EDUARDO FARACO		SANTANA	431490	19		1	5	00	00	ESTR AFONSO LOURENCO MARIANTE	15838			GERAL	109	3	1	1	2	F	03	07	1	1270		1			9	5		2010								2/25/2010
1711	1	2237253	CENTRO			CENTRO	431490	17		1	4	00	01	R DO JESUINO	17578	AC 500		GERAL	186	4	1	2	4	F	06	07		1270		1			13	8		2014								4/20/2014
1712	1	2237253	CENTRO			CENTRO	431490	25		1	3	02	00	R MIGUEL OLVICTO DOS SANTOS	18791			GERAL	135	3	1	2	1	F	08	08		1270		1			4	7		2016			431490		431490		MRS4314900001	9/7/2016
1713	1	2237571	CRISTO REDENTOR			CRISTO REDENTOR	431490	31		1	4	02	00	R SENHOR DO BOM FIM	20060			GERAL	165	3	1	2	4	M	02	05		1275		1			5	3		2012								9/11/2012	16507873	2	RN DE MARCELA DE ALMEIDA BARBOSA	1	2237571
1714	1	2237601	RUA RAMIRO BARCELOS	LARGO EDUARDO FARACO		SANTANA	431490	31		4	5	03	00	R AURELIO PORTO	3595			PARTENON	145	3	1	2	1	F	07	09	1	1300		1	Q170		7	7		2007								2/13/2007
1715	1	2237601	SANTANA	LARGO EDUARDO FARACO		SANTANA	431490	22		1	5	01	01	R JOAO ABBOTT	15363			GERAL	149	4	1	2	3	M	01	02		1300		1			16	1		2013								7/3/2013	18810322	2	BERNARDO BARCELLOS NUNES VIANA	1	2237601
1716	1	2262568	JARDIM BOTANICO			JARDIM BOTANICO	431490	27		1	4	00	00	TRAV GUAIBA	17135			GERAL	163	4	1	2	4	M	07	08		1310		1			7	7		2013								8/28/2013	19081490	2	LUKIAN ALECSANDER PRESTES DE SOUZA	1	2262568
1717	1	3006522	MOINHOS DE VENTO			MOINHOS DE VENTO	431490	35		2	5	00	00	R VISCONDE DO HERVAL	13244	304	12	GERAL	139	4	1	2	4	F	09	09		1315		1			16	1		2014								7/22/2014
1718	1	2237253	CENTRO			CENTRO	431490	36		2	4	00	00	R JOSE HUBERTO BRONCA	19229		12	GERAL	165	4	1	2	3	F	05	06		1318		1			5	3		2013								5/21/2013	18878648	2	REBECA VIEIRA DOS SANTOS	1	2237253
1719	1	2262568	JARDIM BOTANICO			JARDIM BOTANICO	431490	24		1	5	00	00	R FELIPE DE OLIVEIRA	2781	302		SANTA CECILIA	156	3	1	1	3	F	07	08	1	1330		1			16	1		2008								5/5/2008
1720	1	2262568	JARDIM BOTANICO			JARDIM BOTANICO	431490	21		1	4	00	00	R NOVE DE JUNHO	17176			GERAL	163	3	1	1	4	M	04	06		1350		1			7	7		2014								1/14/2014	20046713	2	RN DE JESSICA PRATES COSTA	1	2262568
1721	1	2237601	SANTANA	LARGO EDUARDO FARACO		SANTANA	431490	19		1	4	00	00	R TEN ARY TARRAGO PARTENON	15929		12	GERAL	103	4	1	2	3	M	08	08	4	1355		1			7	7		2010								4/8/2010
1722	1	2237571	CRISTO REDENTOR			CRISTO REDENTOR	431490	21		1	2	00	00	R FREDERICO KNIESTEDT	20584	AC 3		GERAL	155	3	1	1	3	F	03	07		1360		1			14	3		2014								6/22/2014
1723	1	2237571	CRISTO REDENTOR			CRISTO REDENTOR	431490	35		1	3	01	00	R FREI CLEMENTE	16617			GERAL	163	4	1	2	4	M	03	08	1	1370		1			7	7		2010								7/23/2010
1724	1	2237598	CASCATA	GLORIA		CASCATA	431490	37		2	5	00	00	R ENG ALEXANDRE MARTINS DA ROSA	5541	205		HUMAITA	180	4	1	2	4	F	05	07	2	1380		1	Q969		1	2		2007								12/11/2007	11603464	2	MARIA EDUARDA SANTOS DA COSTA	1	2237563
1725	1	2237822	INDEPENDENCIA			INDEPENDENCIA	431490	16		1	4	00	00	ESTR AFONSO LOURENCO MARIANTE	15838			GERAL	135	3	1	1	3	F	04	05	1	1380		1			9	5		2010								3/29/2010	14762347	2	RAFAELA GUIMARAES BAMPI	1	2237822
1726	1	2237571	CRISTO REDENTOR			CRISTO REDENTOR	431490	31		5	4	02	00	R GERALDINA BATISTA	20525			GERAL	155	3	1	2	2	M	01	01		1380		1			14	3		2012								3/19/2012	17462837	2	RUAN LUCAS CRUZ CANDIDO	1	2237571
1727	1	2237598	CASCATA	GLORIA		CASCATA	431490	31		2	5	00	00	R SAO FRANCISCO	14677	804	12	GERAL	159	2	1	1	3	M	04	07		1380		1			16	1		2013								1/6/2013
1728	1	2237253	CENTRO			CENTRO	431490	22		1	4	00	01	R PODALIRIO TEIXEIRA MACHADO	15702			GERAL	108	4	1	1	2	M	01	07		1390		1			13	8		2012								1/7/2012	18331251	2	MARVIN COSTA DOS SANTOS	1	2237563
1729	1	2237253	CENTRO			CENTRO	431490	25		2	4	01	00	R GUANABARA	15849			GERAL	113	3	1	2	3	M	04	08		1390		1			9	5		2012								7/21/2012
1730	1	2237571	CRISTO REDENTOR			CRISTO REDENTOR	431490	23		5	4	00	00	R DANTE POGGETTI	19013			GERAL	131	3	1	2	3	F	03	08		1395		1			2	2		2012								2/22/2012
1731	1	2237822	INDEPENDENCIA			INDEPENDENCIA	431490	20		1	4	00	00	R A ILHA DO PAVAO	13419		12	GERAL	33	3	1	1	3	M	05	08		1395		1			1	2		2014								8/29/2014
1732	1	2262568	JARDIM BOTANICO			JARDIM BOTANICO	431490	15		1	3	00	00	R CEL JAIME ROLEMBERG DE LIMA	19550			GERAL	135	3	1	1	2	M	04	07		1400		1			4	7		2012								6/5/2012
1733	1	2237571	CRISTO REDENTOR			CRISTO REDENTOR	431490	23		5	4	01	01	R JOSE HILARIO RETAMOZO	21842			GERAL	188	4	1	2	1	M	01	02		1400		1			6	4		2013								9/13/2013	18865832	2	MIKAEL DA SILVA RIBEIRO	1	2237571
1734	1	2237571	CRISTO REDENTOR			CRISTO REDENTOR	431490	19		5	3	00	00	R SANTA ROSA DE LIMA	22145			GERAL	155	4	1	2	4	F	06	08		1420		1			5	3		2012								10/1/2012	16507891	2	NICOLLY RODRIGUES CANCIANI	1	2237571
1735	1	2237598	CASCATA	GLORIA		CASCATA	431490	39		1	5	00	00	AV ORLEAES	12610	CASA 24	12	GERAL	166	3	1	2	4	M	07	08		1445		1			15	6		2012								2/24/2012
1736	1	2237601	SANTANA	LARGO EDUARDO FARACO		SANTANA	431490	41		1	4	00	00	R VICENTE DA FONTOURA	14028	102		GERAL	107	4	1	2	4	M	05	07		1450		1			16	1		2016			431490		431490		MRS4314900001	1/7/2016
1737	1	2265052	MOINHOS DE VENTO			MOINHOS DE VENTO	431490	24		1	4	02	00	R DARIO TOTTA	13840	CASA 77		GERAL	143	3	1	2	4	F	04	06		1460		1			12	6		2012								3/5/2012	17520675	2	RN DE CASSIA TALASCA	1	2265052
1738	1	2262568	JARDIM BOTANICO			JARDIM BOTANICO	431490	31		1	4	00	00	IGNORADO DEFINITIVO	11411	R NIZAR VANIA CORREA		IPANEMA	129	3	1	2	4	M	08	09		1460		1			99	99		2013								9/12/2013
1739	1	2262568	JARDIM BOTANICO			JARDIM BOTANICO	431490	47		1	3	04	02	R PIO X	17345			GERAL	179	4	1	2	4	M	06	08		1460		1			3	4		2016			431490		431490		MRS4314900001	9/4/2016	23606402	2	LUCAS VITORIO LINHARES DA SILVA	1	2262568
1740	1	2265052	MOINHOS DE VENTO			MOINHOS DE VENTO	431490	28		2	1	03	00	TRAV A VILA CRUZEIRO DO SUL	12949	8		GERAL	158	4	1	2	2	F	09	09		1470		1			10	5		2012								10/14/2012
1741	1	2237571	CRISTO REDENTOR			CRISTO REDENTOR	431490	19		1	4	00	00	AV GOMES DE CARVALHO	19917			GERAL	147	3	1	2	4	F	01	05		1470		1			14	3		2014								12/16/2014	20088916	2	ANA LAURA KUHN FLORENCIO	1	2237571
1742	1	2237571	CRISTO REDENTOR			CRISTO REDENTOR	431490	24		1	4	02	00	AV ARROIO FEIJO	21943			GERAL	155	4	1	2	3	F	06	08		1485		1			6	4		2011								7/7/2011
1743	1	3007847	MENINO DEUS			MENINO DEUS	431490	35		1	5	00	00	R LUIZ FONTOURA JUNIOR	19772	AT 1102	12	GERAL	131	4	1	2	3	F	02	02		1485		1			14	3		2014								9/14/2014
1744	1	2262568	JARDIM BOTANICO			JARDIM BOTANICO	431490	17		1	3	00	00	R CONDOR	16608	CASA 1		GERAL	176	4	1	1	3	F	02	04		1485		1			7	7		2016			431490		431490		MRS4314900001	6/1/2016	23575423	2	RN DE ANDRESSA SOUZA DE ARAUJO	1	2262568
1745	1	2237571	CRISTO REDENTOR			CRISTO REDENTOR	431490	43		2	4	02	00	R MARIO ARNAUD SAMPAIO	21406			GERAL	155	4	1	2	4	F	01	07	1	1490		1			5	3		2008								10/27/2008	11604601	2	RN DE JANETE MARTINS SILVEIRA	1	2237571
1746	1	2237253	CENTRO			CENTRO	431490	20		1	3	01	00	AV IGNES E FAGUNDES	19387			GERAL	153	4	1	1	3	F	01	00	1	1490		1			8	8		2010								1/18/2010	14763537	2	GIOVANA SILVA ALVES DOS SANTOS	1	2237253
1747	1	2237822	INDEPENDENCIA			INDEPENDENCIA	431490	33		4	4	01	00	R JOAO LOCATELLI DA SILVA	13738		12	GERAL	177	4	1	2	2	M	03	06		1490		1			12	6		2011								11/10/2011
1748	1	2262568	JARDIM BOTANICO			JARDIM BOTANICO	431490	29		2	5	00	00	AV IPIRANGA	12492			GERAL	139	3	1	2	4	F	06	07		1495		1			16	1		2015			431490		431490		MRS4314900001	7/4/2015	21672430	2	ANABEL CANHANGA FERREIRA	1	2262568
1749	1	2237253	CENTRO			CENTRO	431490	15		1	3	00	00	ESTR CRISTIANO KRAEMER	14440			GERAL	177	4	1	1	2	M	04	06	1	1500		1			12	6		2010								11/2/2010	15586734	2	KAUA MENDES MOREIRA	1	2237253
1750	1	3007847	MENINO DEUS			MENINO DEUS	431490	34		2	5	01	00	R VITOR VALPIRIO	6197			ANCHIETA	102	4	1	2	4	F	05	07	1	1505		1			1	2		2008								2/14/2008	11598044	2	RN DE TATIANA LUCIANA SCHUTZ KILPP	1	3007847
1751	1	2237601	SANTANA	LARGO EDUARDO FARACO		SANTANA	431490	34		2	5	00	00	AV DA SERRARIA	13528		2	GERAL	122	5	1	2	3	I	06	08	1	1505		1			15	6		2010								3/31/2010	15609825	2	DANIEL POSSER BULMINI	1	2237601
1752	1	2237253	CENTRO			CENTRO	431490	31		1	1	04	00	ESTR CHAPEU DO SOL	16355	02		GERAL	118	4	1	2	2	F	03	06	1	1510		1			13	8		2009								11/8/2009
1753	1	2237601	SANTANA	LARGO EDUARDO FARACO		SANTANA	431490	28		1	4	02	00	IGNORADO DEFINITIVO	11499	R E		VL JOAO PESSOA	176	3	1	2	4	F	02	03		1510		1			7	7		2013								11/16/2013	18846511	2	RN DE DARLENE MOURA BERTE	1	2237601
1754	1	2262568	JARDIM BOTANICO			JARDIM BOTANICO	431490	22		1	4	00	00	AV LUIZ MOSCHETTI	3730			VL JOAO PESSOA	103	4	1	1	4	F	09	10	1	1515		1			7	7		2008								2/22/2008
1755	1	2237601	SANTANA	LARGO EDUARDO FARACO		SANTANA	431490	20		1	3	01	00	AV LOUREIRO DA SILVA	12025			GERAL	151	5	1	2	4	M	03	08	1	1520		1			16	1		2009								12/10/2009
1756	1	2237849	AZENHA			AZENHA	431490	29		2	4	00	00	R MIGUEL TOSTES	14728			GERAL	154	3	1	2	3	M	06	07		1520		1			16	1		2016			431490		431490		MRS4314900001	5/10/2016	22977988	2	ANTONIO GABRIEL PEREIRA VENTURINI SFOLHA	1	2237849
1757	1	2237253	CENTRO			CENTRO	431490	17		1	4	00	00	AV DELMAR ROCHA BARBOSA	10309			RUBEM BERTA	155	4	1	2	3	M	09	09	1	1530		1			14	3		2008								4/10/2008
1758	1	2237253	CENTRO			CENTRO	431490	21		1	3	02	00	R PAULINO AZURENHA	15274			GERAL	145	4	1	1	1	M	02	08	1	1530		1			7	7		2009								8/11/2009
1759	1	2237822	INDEPENDENCIA			INDEPENDENCIA	431490	20		1	4	00	01	R CARUMBE	18057			GERAL	179	4	1	2	4	M	09	09		1535		1			3	4		2016			431490		431490		MRS4314900001	2/4/2016
1760	1	2262568	JARDIM BOTANICO			JARDIM BOTANICO	431490	19		1	3	00	00	AV JUSCELINO KUBITSCHEK DE OLIVEIRA	21146	AP 450		GERAL	152	4	1	1	4	F	04	05		1540		1			14	3		2014								6/5/2014	20049183	2	VITORIA VALENTINA PAINES RODRIGUES	1	2262568
1761	1	2237571	CRISTO REDENTOR			CRISTO REDENTOR	431490	19		1	4	00	00	R ARGENTINA FLORES DA ROSA	11021			RUBEM BERTA	155	4	1	2	3	F	08	09	1	1545		1	Q793Q439		5	3		2007								10/22/2007	10128376	2	MARIA GABRIELY TEIXEIRA MAIATO	1	2237571
1762	1	2237253	CENTRO			CENTRO	431490	36		2	5	00	00	R CASTRO ALVES	1996	406		RIO BRANCO	154	3	1	2	3	M	06	08	1	1550		1			16	1		2008								3/6/2008
1763	1	2237601	SANTANA	LARGO EDUARDO FARACO		SANTANA	431490	41		2	3	01	00	ESTR CRISTIANO KRAEMER	14440			GERAL	100	5	1	2	4	F	03	08	1	1555		1			12	6		2009								3/10/2009
1764	1	2237571	CRISTO REDENTOR			CRISTO REDENTOR	431490	15		5	3	00	01	R B LOT VITORIA DA CONQUISTA	21365			GERAL	155	4	1	1	3	F	06	07		1555		1			5	3		2012								6/24/2012
1765	1	2262568	JARDIM BOTANICO			JARDIM BOTANICO	431490	19		1	4	00	00	R GUAIBA-LOMBA DO PINHEIRO	20868			GERAL	135	4	1	1	3	M	03	04		1585		1			4	7		2013								12/29/2013	20034517	2	RN DE KAROLINE DOS SANTOS GONCALVES	1	2262568
1766	1	2237849	AV PRINCESA ISABEL			AZENHA	431490	41		2	5	01	00	R OCTAVIO DE SOUZA	1510	404		TERESOPOLIS	167	5	1	2	4	F	07	09	1	1590		1	Q913Q249		10	5		2007								8/6/2007	11220169	2	ISADORA RAMOS DE GARCIA	1	3006522
1767	1	2262568	JARDIM BOTANICO			JARDIM BOTANICO	431490	17		1	4	00	00	R H VILA FATIMA-PINTO	18036		12	GERAL	179	4	1	2	4	M	06	07		1590		1			3	4		2012								8/22/2012
1768	1	2237571	CRISTO REDENTOR			CRISTO REDENTOR	431490	18		1	4	00	00	BC RECANTO DO CHIMARRAO	21504	FUNDOS		GERAL	165	4	1	1	3	F	01	00	1	1600		1			5	3		2009								2/21/2009	11581206	2	AGATHA VITORIA PEREIRA DE OLIVEIRA	1	2237571
1769	1	3006522	MOINHOS DE VENTO			MOINHOS DE VENTO	431490	42		1	5	01	01	R CANGUSSU	13754	CASA		GERAL	143	3	1	1	2	M	07	07		1600		1			12	6		2016			431490		431490		MRS4314900001	2/23/2016	22974838	2	RN DE CINTHIA HARTMANN DE ANDRADE	1	3006522
1770	1	2262568	JARDIM BOTANICO			JARDIM BOTANICO	431490	31		2	4	02	00	R PADRE ROQUE GONZALES-LOMBA PINHEIRO	20836			GERAL	135	3	1	2	4	I	07	07		1620		1			4	7		2014								9/11/2014	20087878	2	DAVI LUIS DELANNI MACHADO	1	2262568
1771	1	2237253	CENTRO			CENTRO	431490	36		2	4	02	00	R SAO FRANCISCO DE ASSIS	14614	CASA		GERAL	160	4	1	2	4	F	04	07		1632		1			7	7		2015			431490		431490		MRS4314900001	10/13/2015	22942350	2	RN DE KARINA SILVANA LOPES PEREIRA	1	2237563
1772	1	2237601	SANTANA	LARGO EDUARDO FARACO		SANTANA	431490	34		1	4	00	00	R SANTA HELENA	16330			GERAL	108	3	1	2	3	M	08	09		1635		1			13	8		2014								9/2/2014
1773	1	3006522	MOINHOS DE VENTO			MOINHOS DE VENTO	431490	43		1	5	00	01	R DR TIMOTEO	14780	1202		GERAL	140	3	1	2	4	M	09	10		1635		1			16	1		2015			431490		431490		MRS4314900001	9/2/2015	21671881	2	JOAO PEDRO G FONTICIELHA BARBOSA DA SILVA	1	3006522
1774	1	2237253	CENTRO			CENTRO	431490	33		1	5	00	00	R CIPO	17438	301		GERAL	174	4	1	2	4	F	09	10	1	1640		1			2	2		2009								8/20/2009
1775	1	2237571	CRISTO REDENTOR			CRISTO REDENTOR	431490	31		5	5	01	00	R JAU	17533			GERAL	120	4	1	1	3	M	01	01		1640		1			2	2		2015			431490		431490		MRS4314900001	5/14/2015
1776	1	2237571	CRISTO REDENTOR			CRISTO REDENTOR	431490	41		5	4	01	01	AV BERNARDINO SILVEIRA DE AMORIM	20709			GERAL	211	5	1	2	4	M	04	08		1640		1			5	3		2016			431490		431490		MRS4314900001	6/2/2016	22965487	2	JOAO NICOLLAS MOREIRA PIREZ	1	2237571
1777	1	2237849	AZENHA			AZENHA	431490	36		2	5	00	00	R ALBERTO SILVA	18379	204		GERAL	120	4	1	2	4	F	07	07		1645		1			2	2		2012								2/22/2012
1778	1	2262568	JARDIM BOTANICO			JARDIM BOTANICO	431490	22		1	3	03	00	R M DOIS VILA FATIMA-PINTO	17305			GERAL	179	3	1	2	3	M	04	07		1645		1			3	4		2014								3/6/2014	20045469	2	RN DE INGRID BRAGA DO PRADO	1	2262568
1779	1	2237598	CASCATA	GLORIA		CASCATA	431490	34		2	5	02	01	R MINISTRO OLIVEIRA LIMA	18377	AP 201		GERAL	164	4	1	2	3	F	03	05	1	1650		1			2	2		2010								2/18/2010
1780	1	2237253	CENTRO			CENTRO	431490	18		1	4	00	00	R MOYSES GOLUBCIK	16351			GERAL	108	5	1	1	3	M	08	09	1	1650		1			13	8		2010								4/25/2010	15594138	2	VITOR SOUZA BITTENCOURT	1	2237563
1781	1	2237822	INDEPENDENCIA			INDEPENDENCIA	431490	19		1	4	02	00	R ERECHIM	12928		12	GERAL	143	3	1	2	4	F	01	04	1	1660		1			12	6		2010								11/20/2010	14762397	2	VICTORIA SAVICKI DE AGUIAR FARIAS	1	2237822
1782	1	2237601	SANTANA	LARGO EDUARDO FARACO		SANTANA	431490	21		1	3	00	00	R CARAZINHO	16068			GERAL	149	3	1	1	2	F	09	09	1	1665		1			16	1		2008								10/14/2008
1783	1	2237253	CENTRO			CENTRO	431490	21		1	4	01	00	IGNORADO DEFINITIVO	11455	AC 4 QD F		RESTINGA	153	4	1	2	2	F	08	08		1669		1			8	8		2014								9/5/2014
1784	1	2237601	SANTANA	LARGO EDUARDO FARACO		SANTANA	431490	21		1	3	02	00	R SALEM	18514		91790490	GERAL	153	4	1	1	3	F	01	00		1670		1			8	8		2012								1/19/2012	17517839	2	MILLENA GABRIELA BARRETO DA SILVA	1	2237601
1785	1	2237601	SANTANA	LARGO EDUARDO FARACO		SANTANA	431490	18		1	3	00	00	AV SANTO DIAS DA SILVA	19548			GERAL	135	4	1	2	4	F	05	08	1	1680		1			4	7		2009								3/27/2009
1786	1	2265052	MOINHOS DE VENTO			MOINHOS DE VENTO	431490	30		1	3	03	01	R VOLUNTARIOS DA PATRIA	13382			GERAL	194	4	1	1	1	F	09	09	1	1690		1			16	1		2011								1/10/2011
1787	1	2237601	RUA RAMIRO BARCELOS	LARGO EDUARDO FARACO		SANTANA	431490	24		1	5	01	00	TRAV CEL REGO	5181			CEL AP BORGES	103	4	1	2	4	F	04	08	1	1695		1	Q793		7	7		2007								4/5/2007
1788	3						431490	28		2	2	08	01	R QUATRO VILA DAS LARANJEIRAS	8818			PROTASIO ALVES	152	4	1	1	4	F	99	99	1	1700		1	Q079Q189		3	4		2007								9/13/2007	11244740	2	MAIARA DA SILVA FERREIRA	1	2262568
1789	1	2237253	CENTRO			CENTRO	431490	31		1	5	02	00	R GOMES DE MELO	16548			GERAL	163	3	1	2	2	M	01	01	2	1700		1			7	7		2010								5/22/2010	13856039	2	FRANCISCO RIBEIRO RODRIGUES	1	2237253
1790	1	2237601	SANTANA	LARGO EDUARDO FARACO		SANTANA	431490	41		2	3	01	01	AV BELEM VELHO	14437			GERAL	177	5	1	2	4	F	04	07		1705		1			12	6		2015			431490		431490		MRS4314900001	8/18/2015	21672855	2	RN DE DENISE VASCONCELOS FREITAS	1	2237601
1791	1	2237571	CRISTO REDENTOR			CRISTO REDENTOR	431490	20		5	3	00	00	AV ADELINO FERREIRA JARDIM	21187	108		GERAL	155	2	1	2	3	F	08	09		1710		1			14	3		2011								10/5/2011
1792	1	3006522	MOINHOS DE VENTO			MOINHOS DE VENTO	431490	44		1	5	00	00	AV TULIO DE ROSE	17445	APTO 202 B		GERAL	174	4	1	1	4	F	05	06		1715		1			3	4		2011								7/19/2011	15575376	2	VALENTINA DE OLIVEIRA HECKLER DOS PASSOS	1	3006522
1793	1	3007847	MENINO DEUS			MENINO DEUS	431490	37		2	5	01	00	R DUQUE DE CAXIAS	12021	801		GERAL	115	4	1	2	3	F	04	08		1715		1			16	1		2015			431490		431490		MRS4314900001	8/16/2015
1794	1	2237253	CENTRO			CENTRO	431490	27		1	3	03	01	R TAMANDARE	11901			GERAL	119	4	1	2	3	M	08	09	1	1720		1			15	6		2010								11/25/2010
1795	1	2265052	MOINHOS DE VENTO			MOINHOS DE VENTO	431490	27		1	4	01	00	R ALFREDO INACIO DA SILVEIRA	14966	01	12	GERAL	108	4	1	2	1	F	08	08		1725		1			13	8		2014								1/12/2014	20034401	2	ALICIA DA SILVEIRA	1	2265052
1796	1	2237253	CENTRO			CENTRO	431490	34		1	3	02	00	AV DA SERRARIA	13528	RUA A BC 491		GERAL	122	4	1	1	4	F	01	01	1	1730		1			15	6		2008								10/17/2008	13288907	2	FABIULA BITENCOURT OLIVEIRA	1	2237253
1797	1	2237598	CASCATA	GLORIA		CASCATA	431490	32		1	4	01	00	IGNORADO DEFINITIVO	11455			RESTINGA	153	4	1	2	3	M	03	07	1	1730		1			99	99		2009								8/27/2009	13844969	2	ANDERSON NAMES BARBOSA	1	2237598
1798	1	2237571	CRISTO REDENTOR			CRISTO REDENTOR	431490	26		1	3	04	00	R AFONSO MOACIR CERIOLI	21846			GERAL	188	4	1	2	3	F	08	09	1	1730		1			6	4		2010								1/25/2010	11586378	2	RN DE CELENI DE SOUZA	1	2237571
1799	1	2237601	SANTANA	LARGO EDUARDO FARACO		SANTANA	431490	27		2	4	03		R PRISMA	12365		12	GERAL	158	4	1	2	4	M	09	09		1730		1			10	5		2012								2/2/2012
1800	1	2237253	CENTRO			CENTRO	431490	33		2	5	00	00	R VILELA TAVARES	15459	308		GERAL	162	4	1	2	4	M	04	05		1740		1			2	2		2011								6/22/2011
1801	1	2237571	CRISTO REDENTOR			CRISTO REDENTOR	431490	39		2	4	05	01	AV DANTE ANGELO PILLA	20514	13		GERAL	155	4	1	1	2	M	01	01		1740		1			14	3		2013								7/3/2013	18879315	2	VITORIA RIOS SILVEIRA	1	2237571
1802	1	2237601	SANTANA	LARGO EDUARDO FARACO		SANTANA	431490	38		1	4	00	01	R DONA CRISTINA	12273			GERAL	119	4	1	2	4	F	08	08		1740		1			10	5		2013								12/31/2013
1803	1	2237601	SANTANA	LARGO EDUARDO FARACO		SANTANA	431490	32		1	4	01	00	R CARLOS VON KOSERITZ	15448		12	GERAL	162	4	1	2	4	M	04	07		1740		1			2	2		2015			431490		431490		MRS4314900001	8/23/2015
1804	1	3007847	MENINO DEUS			MENINO DEUS	431490	26		5	5	00	00	ESTR CRISTIANO KRAEMER	14440			GERAL	189	5	1	2	4	F	05	07		1745		1			12	6		2014								5/14/2014	20048642	2	RN DE SILVANA PINTO SAGGIONO	1	3007847
1805	1	2237601	SANTANA	LARGO EDUARDO FARACO		SANTANA	431490	26		4	4	01	00	R PADRE ANGELO CORSO	12231			GERAL	114	4	1	1	1	F	05	08		1750		1			12	6		2013								5/24/2013
1806	1	2237601	SANTANA	LARGO EDUARDO FARACO		SANTANA	431490	32		1	3	04	00	R DORMENIO	13030			GERAL	158	5	1	2	2	F	07	08	1	1755		1			10	5		2009								2/26/2009
1807	1	2237253	CENTRO			CENTRO	431490	21		1	4	00	00	IGNORADO DEFINITIVO	11455	ALAMEDA F		RESTINGA	153	5	1	2	4	I	01	03		1758		1			8	8		2014								1/31/2014	20035250	2	RN DE ANDRESSA FRANCIELE PINTO BACELLAR	1	2237253
1808	1	5139120	RIO BRANCO			RIO BRANCO	431490	33		1	4	00	00	AV VINTE UM DE ABRIL	9154			SARANDI	165	4	1	2	4	M	08	09	2	1760		1			5	3		2008								3/12/2008	11600428	2	AUGUSTO DE OLIVEIRA BOFF	1	5139120
1809	1	2262568	JARDIM BOTANICO			JARDIM BOTANICO	431490	25		1	3	01	00	R ANTONIO TEIXEIRA MORALES	19552			GERAL	135	4	1	2	4	M	09	09	2	1760		1			4	7		2011								1/5/2011
1810	1	2237601	SANTANA	LARGO EDUARDO FARACO		SANTANA	431490	16		1	3	00	00	R MANDUCA RODRIGUES	14534			GERAL	125	4	1	2	3	F	08	09	4	1765		1			9	5		2009								12/3/2009	13846004	2	ANITA YASMIM NASCIMENTO MAIDANA	1	2237601
1811	1	2237601	SANTANA	LARGO EDUARDO FARACO		SANTANA	431490	19		1	5	00	00	R ORFANOTROFIO	1452	AP 204 BL 55		SANTA TEREZA	143	4	1	2	2	M	01	07	2	1770		1			10	5		2008								4/15/2008	11961946	2	VITOR SILVEIRA GUERRA MEIRELLES	1	2237601
1812	1	2237601	SANTANA	LARGO EDUARDO FARACO		SANTANA	431490	17		1	4	00	00	R F VILA FATIMA-PINTO	18034		91420080	GERAL	179	4	1	1	3	F	03	05		1775		1			3	4		2011								5/22/2011	16349574	2	LIRIAN NATIELY MULLER TAVARES	1	2237601
1813	1	2237598	CASCATA	GLORIA		CASCATA	431490	44		1	5	01	00	R DESEMBARGADOR ESPIRIDIAO L MEDEIROS	6633			TRES FIGUEIRAS	168	4	1	2	3	M	07	09	1	1780		1			3	4		2008								4/30/2008
1814	1	2237822	INDEPENDENCIA			INDEPENDENCIA	431490	36		1	4	02	02	AV DIVISA	11970		12	GERAL	119	4	1	2	1	M	01	06		1780		1			10	5		2013								1/14/2013	16513915	2	PEDRO DA ROZA PINTO	1	2237822
1815	1	3006522	MOINHOS DE VENTO			MOINHOS DE VENTO	431490	43		4	5	00	00	TRAV SAUDE	15425	801		GERAL	105	4	1	2	4	F	08	09		1780		1			16	1		2015			431490		431490		MRS4314900001	4/13/2015
1816	1	2237598	CASCATA	GLORIA		CASCATA	431490	30		1	5	00	00	R DR PEDRO MOTTA	17184			GERAL	145	4	1	2	3	F	08	09		1780		1			7	7		2015			431490		431490		MRS4314900001	4/27/2015
1817	1	2237253	CENTRO			CENTRO	431490	38		2	5	01	01	R VICENTE DA FONTOURA	14028	404		GERAL	159	4	1	2	4	M	01	05		1784		1			16	1		2014								7/13/2014	20084747	2	FELIPE MORAES CESAR MENEGASSI	1	2237253
1818	1	3006522	MOINHOS DE VENTO			MOINHOS DE VENTO	431490	35		2	5	01	00	R GEN JOAO TELLES	14147	504		GERAL	111	4	1	2	4	F	07	08		1795		1			16	1		2015			431490		431490		MRS4314900001	8/26/2015	22944702	2	VALENTINA LEAL BALBINOT	1	2237849
1819	1	2262568	JARDIM BOTANICO			JARDIM BOTANICO	431490	18		1	4	00	00	BC DOS ROSSATOS	3210			ABERTA MORROS	100	4	1	2	3	M	08	09	1	1800		1			15	6		2008								1/3/2008	11604790	2	VITOR STEINHORST FARIAS	1	2262568
1820	1	2237571	CRISTO REDENTOR			CRISTO REDENTOR	431490	19		1	4	00	00	ESP CELIO MARQUES FERNANDES	12563			GERAL	115	3	1	1	3	M	03	07	2	1800		1			16	1		2009								6/29/2009
1821	1	3006522	MOINHOS DE VENTO			MOINHOS DE VENTO	431490	38		5	5	00	00	R ECA DE QUEIROZ	15345	1102		GERAL	149	3	1	2	4	M	03	07		1800		1			16	1		2012								6/2/2012	16513676	2	RN DE ALINE GONCALVES FISCHER	1	3006522
1822	1	2237571	CRISTO REDENTOR			CRISTO REDENTOR	431490	26		1	4	00	00	R SAO LEOPOLDO	18153			GERAL	175	4	1	2	4	M	08	08		1805		1			3	4		2016			431490		431490		MRS4314900001	7/25/2016	23576048	2	THEODORO NASCIMENTO CARDOSO	1	2237571
1823	1	2237822	INDEPENDENCIA			INDEPENDENCIA	431490	38		1	9	02	00	R BANCO DA PROVINCIA	13116	14	12	GERAL	158	4	1	1	4	F	01	03	4	1810		1			10	5		2010								9/20/2010	14762391	2	MANUELLA LEANDRO DA SILVA	1	2237822
1824	1	2237598	CASCATA	GLORIA		CASCATA	431490	41		4	4	04	02	IGNORADO DEFINITIVO	11453	RUA SEIS		PROTASIO ALVES ZONA INDEFINIDA	152	5	1	2	4	F	06	08		1810		1			99	99		2014								6/17/2014	18848254	2	LUANA APARECIDA CASSOLI NEIS	1	2237571
1825	1	2237571	CRISTO REDENTOR			CRISTO REDENTOR	431490	25		5	4	00	00	R JOAO INACIO DA SILVEIRA I MARINHEIROS	13424			GERAL	34	4	1	1	3	F	09	10		1810		1			17	2		2015			431490		431490		MRS4314900001	7/8/2015	21663228	2	ANTONELLA GUIMARAES LAMAISON DE ALMEIDA	1	7533446
1826	1	2237598	CASCATA	GLORIA		CASCATA	431490	27		2	4	00	00	AV BALTAZAR DE OLIVEIRA GARCIA	19133	22		GERAL	165	4	1	2	4	M	07	08		1810		1			14	3		2015			431490		431490		MRS4314900001	12/2/2015	22964512	2	RAFAEL CAMARGO GOMES	1	2237598
1827	1	2237571	CRISTO REDENTOR			CRISTO REDENTOR	431490	31		1	4	03	00	R BISPO ISAC ACO	10982	FRENTE		RUBEM BERTA	155	4	1	2	4	F	04	08	1	1815		1	Q913		5	3		2007								11/2/2007	10128358	2	MANOELA RANIELI DE ALMEIDA SOARES	1	2237571
1828	1	2237601	SANTANA	LARGO EDUARDO FARACO		SANTANA	431490	26		1	3	01	00	R XAVIER DA CUNHA	12205			GERAL	143	4	1	1	2	M	03	09	2	1815		1			10	5		2010								8/21/2010
1829	1	2237822	INDEPENDENCIA			INDEPENDENCIA	431490	22		1	4	01	00	R QUINHENTOS QUATRO	14951			GERAL	181	4	1	2	4	F	07	08		1815		1			1	2		2016			431490		431490		MRS4314900001	12/11/2016
1830	1	2265052	RIO BRANCO			RIO BRANCO	431490	21		1	3	01	00	ESTR FRANCISCA DE OLIVEIRA VIEIRA	15687	R F		GERAL	108	4	1	2	2	M	05	08		1825		1			13	8		2016			431490		431490		MRS4314900001	9/21/2016
1831	1	2237598	CASCATA	GLORIA		CASCATA	431490	41		2	5	00	01	R EURICO LARA	14009	AP 417	12	GERAL	138	4	1	2	3	I	01	00		1840		1			10	5		2012								2/28/2012	17518270	2	RN DE KAREN SUZANA DE OLIVEIRA FONTOURA DAVI	1	2237598
1832	1	2237571	CRISTO REDENTOR			CRISTO REDENTOR	431490	16		1	3	00	00	IGNORADO DEFINITIVO	11519	SEBASTIAO DONASCIMEN		MARIO QUINTANA	188	4	1	2	3	M	08	09	1	1850		1			99	99		2008								2/28/2008
1833	1	3006522	MOINHOS DE VENTO			MOINHOS DE VENTO	431490	34		2	5	01	00	R MARTIM FERREIRA DE CARVALHO	20681	CASA		GERAL	165	5	1	2	4	F	08	09	4	1850		1			5	3		2009								6/11/2009
1834	1	2237571	CRISTO REDENTOR			CRISTO REDENTOR	431490	33		2	4	01	00	R ARTHUR ALBERTO ZANELA	19537			GERAL	135	4	1	2	4	M	09	09	1	1850		1			4	7		2010								8/18/2010
1835	1	2262568	JARDIM BOTANICO			JARDIM BOTANICO	431490	24		1	4	00	00	ESTR JOAO DE OLIVEIRA REMIAO	19625	CASA 1		GERAL	135	4	1	1	4	M	09	09	1	1850		1			4	7		2011								3/5/2011
1836	1	2237571	CRISTO REDENTOR			CRISTO REDENTOR	431490	33		5	3	01	00	R DAS ARAUCARIAS	21782		12	GERAL	188	4	1	2	4	F	08	09		1850		1			6	4		2013								4/9/2013
1837	1	3007847	MENINO DEUS			MENINO DEUS	431490	41		1	4	01	01	AC CINCO QD QUARTA UV VL N RESTINGA	17688			GERAL	153	4	1	2	4	M	06	08		1850		1			8	8		2015			431490		431490		MRS4314900001	7/1/2015	21664337	2	FELLIPE SANTOS COELHO KERCHE	1	3007847
1838	1	2237253	CENTRO			CENTRO	431490	17		1	4	00	01	R DO CEDRO	17057			GERAL	153	4	1	2	3	F	00	01		1863		1			8	8		2015			431490		431490		MRS4314900001	11/9/2015	22943976	2	RN DE ALESSANDRA DE SOUZA COSTA	1	2237253
1839	1	2237253	CENTRO			CENTRO	431490	40		2	4	01	00	R MAURO VIEIRA	20740			GERAL	134	4	1	2	3	F	06	08		1864		1			13	8		2013								8/26/2013	19082898	2	FERNANDA LUIZA DE ASSIS KROHN	1	2237253
1840	1	2237253	CENTRO			CENTRO	431490	17		1	3	00	00	AV VICENTE MONTEGGIA	12870	120		GERAL	143	4	1	2	3	M	04	06	4	1870		1			12	6		2009								6/18/2009
1841	1	2237601	SANTANA	LARGO EDUARDO FARACO		SANTANA	431490	22		1	4	00	00	ESTR COSTA GAMA	15837			GERAL	109	4	1	1	4	M	09	09		1870		1			9	5		2016			431490		431490		MRS4314900001	7/28/2016
1842	1	2262568	AV IPIRANGA			JARDIM BOTANICO	431490	29		2	4	00	00	IGNORADO DEFINITIVO	11423	RUA QUATRO		LOMBA PINHEIRO	135	4	1	2	3	M	08	09	1	1880		1	Q999Q213		4	7		2007								10/2/2007	11244840	2	PETERSON MAFRA OLIVEIRA	1	2262568
1843	1	3007847	MENINO DEUS			MENINO DEUS	431490	30		2	5	00	00	R GEN LIMA E SILVA	1263	502		CIDADE BAIXA	116	4	1	2	4	M	08	09	1	1890		1			16	1		2008								6/14/2008
1844	1	3007847	MENINO DEUS			MENINO DEUS	431490	30		2	5	00	00	AV ENG FRANCISCO RODOLFO SIMCH	19139	313		GERAL	165	5	1	2	3	F	08	08		1890		1			5	3		2015			431490		431490		MRS4314900001	2/22/2015
1845	1	2237601	SANTANA	LARGO EDUARDO FARACO		SANTANA	431490	19		1	4	02	00	R PRIMAVERA-LOMBA DO PINHEIRO	21567			GERAL	135	3	1	2	1	M	06	06	1	1900		1			4	7		2008								8/22/2008	11961739	2	RN DE VIVIANE CRISTINA WILHNER DO NASCIMENTO	1	2237601
1846	1	3006522	MOINHOS DE VENTO			MOINHOS DE VENTO	431490	43		2	5	01	02	R ATANASIO BELMONTE	16883	405		GERAL	110	4	1	2	4	M	01	04		1900		1			2	2		2016			431490		431490		MRS4314900001	8/24/2016	23607002	2	GABRIEL JACOBS HINZ	1	3006522
1847	1	2237601	SANTANA	LARGO EDUARDO FARACO		SANTANA	431490	21		1	3	02	00	R A ILHA DO PAVAO	13419			GERAL	33	4	1	2	2	M	05	07	1	1905		1			1	2		2009								6/30/2009
1848	1	2237601	SANTANA	LARGO EDUARDO FARACO		SANTANA	431490	23		1	4	00	00	AV ECON NILO WULFF	18610			GERAL	153	4	1	2	4	M	08	09	1	1905		1			8	8		2009								10/15/2009	15594091	2	NICOLAS LIMA TRASSANTE	1	2237563
1849	1	2237601	RUA RAMIRO BARCELOS	LARGO EDUARDO FARACO		SANTANA	431490	45		2	3	01	00	R URSA MAIOR	820			CRISTAL	119	5	1	1	3	F	09	09	1	1910		1	Q189		10	5		2007								5/31/2007
1850	1	2237601	SANTANA	LARGO EDUARDO FARACO		SANTANA	431490	32		2	5	02	00	AV EDGAR PIRES DE CASTRO	3042	22		LAGEADO	186	5	1	1	3	F	01	07	1	1910		1			8	8		2008								4/30/2008
1851	1	2237571	CRISTO REDENTOR			CRISTO REDENTOR	431490	32		5	2	00	00	R DOIS MIL TRINTA SEIS	21867			GERAL	188	5	1	1	3	F	08	10		1910		1			6	4		2011								4/5/2011
1852	1	2237598	CASCATA	GLORIA		CASCATA	431490	40		2	5	00	01	R CEL DEUSDEDIT PAIVA BUENO	12244	601		GERAL	114	4	1	2	4	M	07	08		1910		1			12	6		2016			431490		431490		MRS4314900001	5/7/2016	23603849	2	KAAI PASSOS MAISONNAVE	1	3006522
1853	1	2237253	CENTRO			CENTRO	431490	36		2	4	01	00	R COMUNITARIA	16656			GERAL	176	4	1	2	4	M	07	09		1912		1			7	7		2014								4/23/2014	20045616	2	RAFFAEL CUNHA DE ALMEIDA LOPES	1	2237563
1854	1	2237571	CRISTO REDENTOR			CRISTO REDENTOR	431490	33		5	4	00	00	R JOSE BARCELLOS GARCIA	21913	207		GERAL	155	4	1	2	4	M	06	09		1915		1			14	3		2012								1/31/2012	17462825	2	PHILIPE DE SOUZA RONZANI	1	2237571
1855	1	2237253	CENTRO			CENTRO	431490	27		1	4	03	00	R PADRE JOAO BATISTA REUS	11616			GERAL	112	5	1	2	1	F	01	01	4	1920		1			12	6		2009								1/8/2009	13281449	2	CAROLINE SILVA DO NASCIMENTO	1	2237253
1856	1	2237253	CENTRO			CENTRO	431490	33		2	3	02	00	R DONA MALVINA	12387	CASA		GERAL	158	4	1	2	4	M	08	09		1920		1			10	5		2013								3/22/2013
1857	1	2262568	JARDIM BOTANICO			JARDIM BOTANICO	431490	36		2	3	01	00	ESTR CHACARA DO BANCO	17630			GERAL	153	4	1	1	4	F	06	08		1920		1			8	8		2014								3/20/2014
1858	1	2237822	INDEPENDENCIA			INDEPENDENCIA	431490	27		1	4	00	01	R OCTAVIO DE SOUZA	13842			GERAL	143	4	1	2	4	M	08	09		1925		1			12	6		2014								8/3/2014
1859	1	2237601	SANTANA	LARGO EDUARDO FARACO		SANTANA	431490	39		1	9	03	00	AV EDGAR PIRES DE CASTRO	15032		12	GERAL	100	5	1	1	1	M	08	09		1930		1			15	6		2011								6/27/2011
1860	1	2237822	INDEPENDENCIA			INDEPENDENCIA	431490	25		5	4	03	01	R DOS MISSIONEIROS	21774			GERAL	188	4	1	2	3	M	03	06		1930		1			6	4		2015			431490		431490		MRS4314900001	4/12/2015	21646825	2	ISAQUE SILVEIRA RODRIGUES	1	2237822
1861	1	2237601	SANTANA	LARGO EDUARDO FARACO		SANTANA	431490	28		1	3	03	00	AV PALMEIRA DAS MISSOES	15851			GERAL	113	4	1	1	3	M	09	10	1	1935		1			9	5		2008								9/16/2008
1862	1	2237253	R PROF ANNES DIAS			CENTRO	431490	24		1	4	02	00	R F VILA NOVA IPANEMA	3181			HIPICA	185	4	1	2	3	M	04	06	1	1940		1	Q917Q019Q059		15	6		2007								3/16/2007	08253230	2	ALLAN DE LIMA LOPES	1	2237253
1863	1	2262568	JARDIM BOTANICO			JARDIM BOTANICO	431490	31		2	4	02	00	R MARIA APOLONIA CHAVES	16534			GERAL	103	4	1	2	4	F	06	07	1	1940		1			4	7		2010								3/31/2010	13846568	2	LAIRA MAIER RODRIGUES	1	2262568
1864	1	2237253	CENTRO			CENTRO	431490	25		2	3	01	00	R SILVIO R SIRANGELO	18615			GERAL	153	4	1	2	3	M	07	09		1940		1			8	8		2011								3/9/2011	16347880	2	KAUAN FERNANDES PEREIRA	1	2237253
1865	1	3567664	AZENHA			AZENHA	431490	31		1	4	01	00	R DOS COQUEIROS	12663			GERAL	122	5	1	2	4	M	07	08		1940		1			15	6		2012								10/16/2012	18798492	2	SERGIO LISSARACA GOMES	1	3567664
1866	3						431490	27		1	3	02	00	AC B TREVO IPIRANGA SALVADOR	15984	DN DA PUC		GERAL	145	5	1	1	2	F	00	00		1940		1			7	7		2013								6/12/2013
1867	1	2237822	AV INDEPENDENCIA			INDEPENDENCIA	431490	17		1	5	00	00	R SANTO AGOSTINHO	6540			BOM JESUS	179	4	1	2	3	F	07	09	2	1945		1	Q793		3	4		2007								2/14/2007	09487068	2	GIOVANNA VITORIA DOS SANTOS MACHADO	1	2237822
1868	1	2262568	JARDIM BOTANICO			JARDIM BOTANICO	431490	21		1	4	00	00	R ALFREDO FERREIRA RODRIGUES	7209	CASA 66		BOM JESUS	179	5	1	2	4	F	09	09	1	1945		1			3	4		2008								6/19/2008
1869	1	3567664	AZENHA			AZENHA	431490	30		1	4	02	01	R DONA TEODORA	14860	ACESSO F		GERAL	142	5	1	2	4	M	09	09		1955		1			1	2		2012								1/6/2012
1870	1	2237253	CENTRO			CENTRO	431490	28		2	4	00	00	AV VEIGA	3736	402		VL JOAO PESSOA	103	4	1	2	4	M	04	06	1	1960		1	Q336		7	7		2007								11/8/2007	11188933	2	FLAVIO DOS SANTOS SILVA NETO	1	2237253
1871	1	2262568	JARDIM BOTANICO			JARDIM BOTANICO	431490	33		1	5	00	00	ESTR JORGE PEREIRA NUNES	14401	30		GERAL	100	4	1	1	2	F	09	10	2	1960		1			12	6		2009								8/1/2009
1872	1	2237822	INDEPENDENCIA			INDEPENDENCIA	431490	21		9	9	00	00	R NILSON DOS SANTOS COSTA	21073		12	GERAL	188	2	1	1	4	M	01	01		1960		1			6	4		2013								8/6/2013	18873745	2	RN DE PATRICIA DE VARGAS GONCALVES	1	2237822
1873	1	2237253	CENTRO			CENTRO	431490	20		1	3	00	00	R J VILA SAO VICENTE MARTIR	11860			GERAL	112	5	1	1	3	M	09	09	1	1970		1			12	6		2008								12/24/2008
1874	1	2237601	SANTANA	LARGO EDUARDO FARACO		SANTANA	431490	17		1	3	00	00	R CAMPO GRANDE	15135			GERAL	113	4	1	2	2	F	08	09		1970		1			9	5		2011								11/28/2011
1875	1	2262568	JARDIM BOTANICO			JARDIM BOTANICO	431490	19		1	4	00	00	R DA REPRESA	16575			GERAL	103	4	1	1	2	F	08	08	4	1975		1			7	7		2009								2/22/2009
1876	1	2237601	RUA RAMIRO BARCELOS	LARGO EDUARDO FARACO		SANTANA	431490	16		1	4	00	00	AV URUGUAIANA PARQUE BELEM	5761			CASCATA	113	4	1	1	3	M	04	07	1	1980		1	Q532D180Q170		9	5		2007								6/12/2007
1877	1	2237849	AZENHA			AZENHA	431490	27		2	5	00	00	R GREGORIO DA FONSECA	12930			GERAL	143	5	1	2	4	M	06	08	1	1980		1			10	5		2010								12/13/2010
1878	1	2237601	SANTANA	LARGO EDUARDO FARACO		SANTANA	431490	35		2	4	02	02	IGNORADO DEFINITIVO	11421	F		LAMI	134	3	1	2	3	F	04	06		1980		1			13	8		2015			431490		431490		MRS4314900001	12/28/2015
1879	1	2237598	CASCATA	GLORIA		CASCATA	431490	30		9	5	00	00	AV BENTO GONCALVES	14051	AP 212	12	GERAL	160	4	1	2	4	M	08	09		1985		1			7	7		2011								12/25/2011
1880	1	2237601	SANTANA	LARGO EDUARDO FARACO		SANTANA	431490	19		1	4	01	00	R JOSE MADRID	7224			JARDIM CARVALHO	183	4	1	2	2	M	04	07		1990		1			3	4		2011								4/14/2011
1881	1	2237601	RUA RAMIRO BARCELOS	LARGO EDUARDO FARACO		SANTANA	431490	27		1	3	00	00	R PATRIMONIO	4257			CEL AP BORGES	103	4	1	1	2	F	09	09	2	1995		1	Q916Q378		9	5		2007								3/17/2007	10107609	2	EVELIN FERNANDES DA SILVA	1	2237601
1882	1	2237253	R PROF ANNES DIAS			CENTRO	431490	29		2	5	00	00	R DUQUE DE CAXIAS	531	504		CENTRO	115	4	1	1	4	F	08	09	1	2000		1	Q419		16	1		2007								9/12/2007	11221450	2	OLIVIA TRINDADE SILVEIRA	1	2237253
1883	1	2237849	AZENHA			AZENHA	431490	26		2	5	00	00	R JOSE GONCALVES	16555			GERAL	163	5	1	2	3	F	09	09	1	2000		1			7	7		2009								10/19/2009
1884	1	2237822	INDEPENDENCIA			INDEPENDENCIA	431490	29		1	3	04	00	ESTR JOAO DE OLIVEIRA REMIAO	19625			GERAL	135	5	1	1	2	M	08	08	1	2000		1			4	7		2009								12/6/2009
1885	1	2262568	JARDIM BOTANICO			JARDIM BOTANICO	431490	25		1	4	01	00	R FRANCISCO CARNEIRO DA ROCHA	16549			GERAL	163	5	1	2	4	F	03	06	1	2005		1			7	7		2009								3/2/2009	13272826	2	MARIA CLARA CARDOSO VIEIRA	1	2262568
1886	1	2237571	CRISTO REDENTOR			CRISTO REDENTOR	431490	40		2	4	13	00	AC F UM VILA FRATERNIDADE	22111			GERAL	155	5	1	2	3	M	02	06		2015		1			5	3		2013								4/5/2013	18798609	2	MARCOS DE OLIVEIRA PEREIRA	1	2237571
1887	1	2237571	CRISTO REDENTOR			CRISTO REDENTOR	431490	28		5	4	00	00	R SERAFIM ALENCASTRO	19143			GERAL	165	4	1	2	4	F	08	09		2015		1			5	3		2016			431490		431490		MRS4314900001	9/12/2016
1888	1	2237571	CRISTO REDENTOR			CRISTO REDENTOR	431490	22		5	4	01	00	R FREDERICO MENTZ	15580	208	12	GERAL	181	4	1	2	2	F	04	07		2020		1			1	2		2013								1/23/2013
1889	1	2237253	CENTRO			CENTRO	431490	22		2	4	00	02	AV PAULO PONTES	12834			GERAL	114	4	1	2	4	F	08	09		2020		1			12	6		2014								4/19/2014
1890	1	2237571	CRISTO REDENTOR			CRISTO REDENTOR	431490	15		1	3	00	00	R DOIS MIL SESSENTA CINCO	22265			GERAL	188	4	1	2	3	F	08	09	1	2025		1			6	4		2010								5/1/2010
1891	1	5139120	RIO BRANCO			RIO BRANCO	431490	26		2	4	00	00	AV SERTORIO	3005			SARANDI	165	4	1	2	3	M	03	08	1	2030		1			5	3		2008								6/3/2008	11962358	2	EDUARDO STASIAK	1	5139120
1892	1	3006522	MOINHOS DE VENTO			MOINHOS DE VENTO	431490	31		2	5	00	01	AV JACUI	11986	412		GERAL	158	5	1	2	4	M	09	09		2035		1			10	5		2015			431490		431490		MRS4314900001	8/30/2015
1893	1	2237822	AV INDEPENDENCIA			INDEPENDENCIA	431490	18		1	4	00	00	BC DOIS RUA SANTA PAULA	8718			AGRONOMIA	101	5	1	1	2	M	09	09	1	2040		1	Q793		4	7		2007								3/8/2007
1894	1	2237601	SANTANA	LARGO EDUARDO FARACO		SANTANA	431490	18		1	3	00	00	ESTR OTAVIANO JOSE PINTO	21532			GERAL	134	4	1	1	2	F	08	10	1	2045		1			13	8		2008								9/6/2008
1895	1	2237601	SANTANA	LARGO EDUARDO FARACO		SANTANA	431490	33		1	4	00	00	R OCTAVIO DE SOUZA	13842			GERAL	143	4	1	2	3	F	06	10		2045		1			10	5		2013								2/28/2013
1896	1	2237571	CRISTO REDENTOR			CRISTO REDENTOR	431490	39		1	3	03	00	R MIRIM	18162			GERAL	174	5	1	1	4	M	01	01	1	2050		1			3	4		2008								9/9/2008	13276476	2	RN DE EVA MARI CAMPOS DA SILVA	1	2237571
1897	1	2237601	SANTANA	LARGO EDUARDO FARACO		SANTANA	431490	20		1	3	02	01	R SANTA MARIA	16701			GERAL	163	5	1	2	2	F	08	09		2050		1			7	7		2014								5/3/2014
1898	1	2237601	SANTANA	LARGO EDUARDO FARACO		SANTANA	431490	20		1	4	00	00	R A VILA GRACILIANO	15111			GERAL	113	4	1	2	4	M	03	08		2050		1			9	5		2015			431490		431490		MRS4314900001	1/8/2015	21647010	2	MATHEUS VINICIUS FRANCO GONCALVES	1	2237601
1899	1	2237601	SANTANA	LARGO EDUARDO FARACO		SANTANA	431490	28		2	3	02	00	R ANTONIO ONOFRE DA SILVEIRA	18572			GERAL	153	4	1	2	4	M	08	09	1	2060		1			8	8		2010								5/2/2010
1900	1	2262568	JARDIM BOTANICO			JARDIM BOTANICO	431490	38		2	4	00	00	R DOS MAIAS	21979	138 J		GERAL	194	4	1	2	4	M	08	08		2060		1			5	3		2012								8/10/2012
1901	1	2237601	SANTANA	LARGO EDUARDO FARACO		SANTANA	431490	38		1	4	04	00	R FRANCISCO MARTINS	15874			GERAL	113	4	1	1	4	M	09	10		2060		1			9	5		2013								7/20/2013
1902	1	2237571	CRISTO REDENTOR			CRISTO REDENTOR	431490	23		9	3	00	00	R LASAR SEGALL	7516			SAO SEBASTIAO	164	4	1	2	3	M	03	05	1	2065		1			2	2		2008								4/14/2008	11246683	2	GABRIEL DA LUZ DE OLIVEIRA	1	2237571
1903	1	2237601	SANTANA	LARGO EDUARDO FARACO		SANTANA	431490	43		1	3	03	00	R SILVEIRO	13223			GERAL	158	4	1	1	3	M	09	09	1	2065		1			10	5		2009								10/10/2009
1904	1	2237601	SANTANA	LARGO EDUARDO FARACO		SANTANA	431490	27		2	4	01	00	R SOLDADO CAXAMBU	16537			GERAL	103	4	1	2	3	M	01	08	1	2065		1			4	7		2010								6/18/2010
1905	1	2237571	AV FRANCISCO TREIN			CRISTO REDENTOR	431490	22		1	4	02	00	R MANOEL FERRADOR	9009			PASSO PEDRAS	147	4	1	2	4	M	08	09	1	2070		1	Q668		14	3		2007								5/1/2007
1906	1	2262568	AV IPIRANGA			JARDIM BOTANICO	431490	23		1	4	01	00	R HENRIQUE FRAEB	3560			PARTENON	145	4	1	2	2	M	05	08	1	2075		1	Q793		7	7		2007								4/18/2007	11226132	2	DANIEL DA SILVA FRANQUI	1	2262568
1907	1	2237601	SANTANA	LARGO EDUARDO FARACO		SANTANA	431490	40		2	5	02	00	AC T TRES QUINTA UV VILA RESTINGA	8586			RESTINGA	153	4	1	2	4	M	07	09	1	2075		1	Q909		8	8		2007								12/12/2007
1908	1	2262568	JARDIM BOTANICO			JARDIM BOTANICO	431490	35		2	4	02	00	R DEZ VILA MATO SAMPAIO	17256			GERAL	179	4	1	1	4	M	09	10		2075		1			3	4		2014								2/20/2014	20049275	2	ENZO SOUZA DOS SANTOS	1	2262568
1909	1	3006522	RUA RAMIRO BARCELOS			MOINHOS DE VENTO	431490	27		1	5	01	00	R CARLOS FREDERICO ALBERS	1224			ESPIRITO SANTO	122	4	1	2	4	M	04	06	1	2080		1	Q606Q336		15	6		2007								4/3/2007	09494113	2	RN DE LUCIANA MACHADO LUCAS	1	3006522
1910	1	2237601	SANTANA	LARGO EDUARDO FARACO		SANTANA	431490	28		1	3	02	01	R SEIS DE NOVEMBRO	9394			MARIO QUINTANA	188	4	1	2	4	F	06	07	1	2080		1			6	4		2008								4/15/2008
1911	1	2237822	INDEPENDENCIA			INDEPENDENCIA	431490	30		1	3	03	01	R TANAUI DA SILVA BOEIRA	21560			GERAL	135	5	1	2	3	M	04	08	2	2080		1			4	7		2009								6/23/2009	11581617	2	TALYS CAMARGO TASSONI	1	2237822
1912	1	2237849	AZENHA			AZENHA	431490	27		2	5	00	00	R ROQUE CALAGE	17471	107		GERAL	146	4	1	2	4	F	05	09		2085		1			2	2		2012								2/16/2012	18332964	2	VITORIA SILVEIRA LIMA	1	2237849
1913	1	2237253	CENTRO			CENTRO	431490	26		1	4	00	00	R CAPITAO CARLOS LAMARCA	20174			GERAL	101	5	1	1	3	F	08	09	4	2090		1			4	7		2009								5/19/2009
1914	1	2262568	JARDIM BOTANICO			JARDIM BOTANICO	431490	31		1	3	03	00	R SANTO ALFREDO	17174			GERAL	163	4	1	1	4	F	03	06	1	2090		1			7	7		2010								5/26/2010	15605379	2	KELY LETICIA MACHADO RODRIGUES	1	2262568
1915	1	2237571	CRISTO REDENTOR			CRISTO REDENTOR	431490	30		1	4	00	00	R BARAO DO AMAZONAS	16058			GERAL	145	4	1	2	3	F	07	08	4	2095		1			7	7		2009								6/11/2009
1916	1	2265052	MOINHOS DE VENTO			MOINHOS DE VENTO	431490	23		1	4	00	00	BV DEPUTADO RUY RAMOS	12437			GERAL	158	4	1	1	4	M	03	07	1	2095		1			10	5		2009								9/26/2009
1917	1	2237253	CENTRO			CENTRO	431490	15		1	3	00	00	R DONA FRANCISCA-LOMBA DO PINHEIRO	10580	PARADA 16		LOMBA PINHEIRO	135	4	1	1	3	F	09	10	1	2100		1			4	7		2008								2/9/2008
1918	1	2237253	R PROF ANNES DIAS			CENTRO	431490	21		1	2	01	00	BC B VILA DO SARGENTO	1163			SERRARIA	166	5	1	2	3	M	08	09	2	2100		1	Q378		15	6		2007								3/15/2007
1919	1	2237601	SANTANA	LARGO EDUARDO FARACO		SANTANA	431490	23		1	4	00	00	R ALFREDO FERREIRA RODRIGUES	18054			GERAL	179	5	1	2	4	F	05	09		2100		1			3	4		2014								12/29/2014
1920	1	2237571	CRISTO REDENTOR			CRISTO REDENTOR	431490	14		5	4	00	00	IGNORADO DEFINITIVO	11459	RUA B		RUBEM BERTA	155	4	1	1	3	M	05	08		2100		1			99	99		2014								9/21/2014	20088387	2	KAEL PEREIRA VARELLA	1	2237563
1921	1	2237601	SANTANA	LARGO EDUARDO FARACO		SANTANA	431490	31		1	5	02	00	R A CRISTAL	12211	BECO 8		GERAL	143	3	1	1	3	F	03	05	2	2105		1			12	6		2010								2/1/2010	14762669	2	NATHALIA SILVA MARTINS	1	2237849
1922	1	2237571	CRISTO REDENTOR			CRISTO REDENTOR	431490	26		1	3	02	00	R FRANCISCO DE MEDEIROS	19206	MINUANO		GERAL	165	3	1	1	2	M	05	04	1	2105		1			5	3		2010								6/3/2010	13851251	2	GUSTAVO DA SILVA RODRIGUES	1	2237571
1923	1	2237601	SANTANA	LARGO EDUARDO FARACO		SANTANA	431490	44		1	5	00	00	R LUIZ MANOEL	14106	AO 202	90040390	GERAL	159	5	1	1	4	F	09	09		2105		1			16	1		2015			431490		431490		MRS4314900001	8/2/2015	22942313	2	VALENTINA NEDEL MACHADO SILVA	1	2237849
1924	1	2237601	RUA RAMIRO BARCELOS	LARGO EDUARDO FARACO		SANTANA	431490	19		1	3	01	00	R MARCILIO DIAS	1069			AZENHA	139	5	1	1	3	M	05	07	1	2110		1	Q793		16	1		2007								5/16/2007	11205069	2	RN DE ANELISE BARBOSA SENA	1	2237601
1925	1	2237571	CRISTO REDENTOR			CRISTO REDENTOR	431490	21		5	4	00	00	R ARGENTINA FLORES DA ROSA	22043			GERAL	155	4	1	1	3	F	07	07		2110		1			5	3		2012								1/5/2012
1926	1	2237571	CRISTO REDENTOR			CRISTO REDENTOR	431490	36		5	4	01	01	R CARMELITA GRIPPI	21983	101		GERAL	155	4	1	2	3	M	09	09		2110		1			5	3		2015			431490		431490		MRS4314900001	5/15/2015	20088967	2	MURILO SILVEIRA SETUBAL	1	2237571
1927	1	2262568	JARDIM BOTANICO			JARDIM BOTANICO	431490	29		1	4	01	00	AV GEN RAPHAEL ZIPPIN	19980	201		GERAL	165	5	1	2	4	F	05	08		2115		1			5	3		2014								4/22/2014	20049160	2	LUISE LOUVIZETTO DE SOUZA	1	2262568
1928	1	2237253	R PROF ANNES DIAS			CENTRO	431490	19		1	3	00	00	R DR CARLOS MARIA BINS	9570	106		PROTASIO ALVES	152	5	1	2	3	F	08	09	1	2120		1	Q793		14	3		2007								7/5/2007
1929	1	2237822	INDEPENDENCIA			INDEPENDENCIA	431490	24		1	4	00	00	IGNORADO DEFINITIVO	11455	S 2 N� 23		RESTINGA	153	5	1	1	4	F	09	09	1	2120		1			99	99		2008								10/19/2008
1930	1	2237601	SANTANA	LARGO EDUARDO FARACO		SANTANA	431490	18		1	4	00	01	R WALTER NUNES AGUIAR	18776		91550615	GERAL	135	4	1	2	2	F	04	08		2120		1			4	7		2012								1/23/2012
1931	1	2237822	INDEPENDENCIA			INDEPENDENCIA	431490	18		1	3	00	00	R CASABLANCA	18518			GERAL	153	5	1	1	4	M	02	02		2120		1			8	8		2012								11/1/2012	16513892	2	DEIVID DE OLIVEIRA ARAUJO	1	2237822
1932	1	2237601	SANTANA	LARGO EDUARDO FARACO		SANTANA	431490	22		1	4	03	00	AV DOS PRAZERES	7311			VILA JARDIM	175	4	1	1	2	M	07	08	2	2125		1			3	4		2008								4/2/2008
1933	1	2262568	JARDIM BOTANICO			JARDIM BOTANICO	431490	16		1	3	00	00	IGNORADO DEFINITIVO	11503	RUA TRES		BOM JESUS	179	4	1	1	3	F	08	10	1	2125		1			3	4		2010								8/12/2010
1934	1	2237253	CENTRO			CENTRO	431490	16		2	3	00	00	AV ERNESTO NEUGEBAUER	15534			GERAL	180	4	1	2	3	F	08	09		2128		1			1	2		2014								5/19/2014
1935	1	2237571	AV FRANCISCO TREIN			CRISTO REDENTOR	431490	34		1	2	03	00	AC QUATRO VILA FRATERNIDADE	11104			RUBEM BERTA	155	4	1	2	1	M	09	09	1	2130		1	Q909Q211Q210		5	3		2007								2/22/2007
1936	1	2237571	CRISTO REDENTOR			CRISTO REDENTOR	431490	21		1	2	00	00	R ALFREDO FERREIRA RODRIGUES	18054			GERAL	179	5	1	1	3	M	08	09	4	2130		1			3	4		2010								10/12/2010	16324049	2	WILLIAN GABRIEL DA SILVA CARDOSO	1	2237571
1937	1	2237822	INDEPENDENCIA			INDEPENDENCIA	431490	38		1	4	01	02	R SOBRADINHO	16862			GERAL	146	5	1	1	4	F	09	09		2130		1			2	2		2012								9/17/2012
1938	1	2237601	SANTANA	LARGO EDUARDO FARACO		SANTANA	431490	24		1	4	01	00	R ALVARO DIFINI	18603			GERAL	153	4	1	2	3	F	08	09		2130		1			8	8		2013								6/3/2013
1939	1	2237598	CASCATA	GLORIA		CASCATA	431490	30		1	5	00	00	AV TAPIACU	16949	201		GERAL	146	4	1	2	4	M	09	10		2130		1			2	2		2016			431490		431490		MRS4314900001	10/19/2016	24780427	2	PEDRO PINHO SOUZA	1	2237563
1940	1	2237601	SANTANA	LARGO EDUARDO FARACO		SANTANA	431490	22		1	4	00	00	AV CEL MARCOS	11693			GERAL	172	5	1	2	4	M	09	09		2130		1			15	6		2016			431490		431490		MRS4314900001	12/22/2016
1941	1	2237571	CRISTO REDENTOR			CRISTO REDENTOR	431490	27		1	4	00	00	AV ASSIS BRASIL	3831			PASSO DA AREIA	162	5	1	1	4	M	09	10	1	2135		1	Q390		2	2		2007								12/9/2007	10128363	2	LORENZO FERRONATTO PRUVINELLI	1	2237571
1942	1	2265052	RUA MOSTARDEIRO			MOINHOS DE VENTO	431490	21		1	4	00	00	IGNORADO DEFINITIVO	11455	ALAMEDA D		RESTINGA	153	5	1	2	4	F	08	08	1	2135		1	Q793		8	8		2007								4/28/2007
1943	1	2237601	SANTANA	LARGO EDUARDO FARACO		SANTANA	431490	24		1	3	02	00	R MOCAMBIQUE	21086			GERAL	188	4	1	1	3	M	04	07		2135		1			6	4		2011								1/30/2011	16323367	2	RN DE CINTIA GAUS DOS SANTOS	1	2237601
1944	1	2237571	CRISTO REDENTOR			CRISTO REDENTOR	431490	38		2	4	02	01	R DOIS DE FEVEREIRO	19840			GERAL	147	3	1	2	3	M	03	05		2135		1			14	3		2013								7/30/2013	18798634	2	ATHILA DELLANORA BOZZI	1	2237571
1945	1	2237822	INDEPENDENCIA			INDEPENDENCIA	431490	28		5	4	00	00	AV ICARAI	11991			GERAL	119	5	1	2	4	M	03	07		2135		1			11	5		2014								2/18/2014	18873787	2	NATHAN DOS REIS RIBEIRO	1	2237822
1946	1	2262568	JARDIM BOTANICO			JARDIM BOTANICO	431490	43		1	4	05	02	IGNORADO DEFINITIVO	11503	RUA ONZE		BOM JESUS	179	5	1	1	4	F	01	01		2140		1			3	4		2014								11/10/2014	21652675	2	JADE MACHADO MOREIRA	1	2262568
1947	1	2262568	JARDIM BOTANICO			JARDIM BOTANICO	431490	30		1	5	00	00	TRAV SAO JOAO	17131			GERAL	163	4	1	2	4	F	08	09	1	2145		1			7	7		2010								4/30/2010
1948	1	2237571	CRISTO REDENTOR			CRISTO REDENTOR	431490	26		1	5	01	00	R JALMAR AZAMBUJA DINIZ	19091			GERAL	131	5	1	1	4	F	09	10	1	2145		1			2	2		2009								10/8/2009
1949	1	2237571	AV FRANCISCO TREIN			CRISTO REDENTOR	431490	23		1	4	00	00	R BONIFACIO CALDERON	8909			PASSO PEDRAS	147	5	1	2	4	F	08	09	1	2150		1	Q909		14	3		2007								9/4/2007
1950	1	2237598	CASCATA	GLORIA		CASCATA	431490	33		2	5	00	00	R BOTAFOGO	12496	502		GERAL	106	4	1	2	4	M	08	09	1	2150		1			16	1		2009								12/5/2009
1951	1	2237601	SANTANA	LARGO EDUARDO FARACO		SANTANA	431490	38		1	5	00	00	BC DO JOAO CONTE	12777			GERAL	177	5	1	2	4	M	07	09	4	2150		1			12	6		2010								9/22/2010
1952	4		AV JUCA BATISTA	USOU DN SANTA CASA		IPANEMA	431490	36		1	4	02	00	R LUAN JACOBY	14999			GERAL	150	5	1	1	4	F	99	99		2150		1			13	8		2015			431490		431490		MRS4314900001	8/27/2015	21668914	2	MUNIQUE GARCIA MACHADO	1	2237253
1953	1	2237601	SANTANA	LARGO EDUARDO FARACO		SANTANA	431490	32		1	3	06	00	AV DO LAMI	15692	2		GERAL	203	4	1	2	3	F	08	08		2150		1			13	8		2016			431490		431490		MRS4314900001	8/8/2016	23603942	2	ANTONELLA DO PRADO RITT	1	2237563
1954	1	2237601	SANTANA	LARGO EDUARDO FARACO		SANTANA	431490	21		1	4	00	00	R GEN JONATHAS BORGES FORTES	15139	14		GERAL	103	5	1	2	4	F	07	08		2155		1			9	5		2012								9/4/2012
1955	1	2237571	AV FRANCISCO TREIN			CRISTO REDENTOR	431490	39		4	5	04	00	R FRANCISCO GALECKI	10976	301		RUBEM BERTA	155	5	1	2	4	F	05	08	1	2160		1	Q909		5	3		2007								5/22/2007
1956	1	3006522	RUA RAMIRO BARCELOS			MOINHOS DE VENTO	431490	31		1	5	00	00	R DOMINGOS RUBBO	6712	302	91040000	CRISTO REDENTOR	120	5	1	2	4	M	08	09	1	2170		1	Q359Q556		2	2		2007								7/21/2007
1957	1	2237822	INDEPENDENCIA			INDEPENDENCIA	431490	27		9	9	05	00	R DONA MARIA	12445		12	GERAL	158	5	1	1	1	F	08	10	1	2170		1			10	5		2010								4/20/2010	13851255	2	SABRINA DA SILVA CANTO	1	2237571
1958	1	2237253	CENTRO			CENTRO	431490	24		1	3	00	00	R DR SALOMAO PIRES ABRAHAO	11801			GERAL	31	4	1	2	3	F	06	08	1	2170		1			17	2		2011								2/3/2011
1959	1	2237253	CENTRO			CENTRO	431490	15		1	3	00	00	R JOAO MORA	12181			GERAL	114	4	1	2	4	F	08	09		2170		1			12	6		2012								1/23/2012
1960	1	3007847	MENINO DEUS			MENINO DEUS	431490	27		1	5	00	00	R CEL FERNANDO MACHADO	12550	105		GERAL	115	5	1	2	4	F	09	09		2170		1			16	1		2012								8/30/2012	18798105	2	MEL DOS SANTOS SWENSSON	1	2237563
1961	1	2237571	CRISTO REDENTOR			CRISTO REDENTOR	431490	20		5	4	00	00	AV DIQUE	18429	A 8		GERAL	194	4	1	1	3	F	09	09		2170		1			5	3		2012								7/1/2012
1962	1	2237601	SANTANA	LARGO EDUARDO FARACO		SANTANA	431490	20		1	3	01	01	R BARCELONA	20827			GERAL	135	5	1	2	2	F	01	01		2175		1			4	7		2013								4/16/2013	18872921	2	MICAELLI DE LIMA PARIS	1	2237601
1963	1	2237601	SANTANA	LARGO EDUARDO FARACO		SANTANA	431490	19		1	4	00	00	R JAIME LINO DOS SANTOS FILHO	18775			GERAL	135	5	1	2	4	M	08	08		2175		1			4	7		2013								8/13/2013
1964	1	2237571	CRISTO REDENTOR			CRISTO REDENTOR	431490	21		1	4	01	00	R ROSA MARIA MALHEIROS	22140			GERAL	155	5	1	2	4	M	06	06	1	2180		1			5	3		2010								4/20/2010	13851234	2	RN DE JOSIANE STELTER	1	2237571
1965	1	2237849	AZENHA			AZENHA	431490	17		1	4	00	00	R PATAGONIA	17341			GERAL	179	5	1	2	4	F	01	07		2180		1			3	4		2015			431490		431490		MRS4314900001	2/10/2015	21664182	2	LAVINIA VICTORIA DOS SANTOS MAGALHAES	1	2237849
1966	1	2237601	SANTANA	LARGO EDUARDO FARACO		SANTANA	431490	36		4	5	01	00	R OSCAR TOLLENS	13918			GERAL	158	4	1	1	4	M	09	09		2185		1			10	5		2016			431490		431490		MRS4314900001	2/12/2016
1967	1	2237253	CENTRO			CENTRO	431490	15		1	3	00	00	IGNORADO DEFINITIVO	11455	LOT VINTE SEIS QD B		RESTINGA	153	4	1	1	4	F	09	09	1	2190		1	Q669		8	8		2007								10/21/2007
1968	1	2262568	JARDIM BOTANICO			JARDIM BOTANICO	431490	33		2	5	01	00	R JOAQUIM SILVEIRA	5175			SAO SEBASTIAO	164	4	1	1	4	M	07	08	1	2190		1			2	2		2008								1/29/2008	11968785	2	THIAGO GALDINO GOTTLIEB	1	2262568
1969	1	2265052	RIO BRANCO			RIO BRANCO	431490	23		1	4	00	00	AC A QUATRO HUMAITA NAVEGANTES	14934			GERAL	181	4	1	1	4	M	07	09		2190		1			1	2		2016			431490		431490		MRS4314900001	6/11/2016
1970	1	2237822	INDEPENDENCIA			INDEPENDENCIA	431490	42		1	3	05	00	R R VILA DO SARGENTO	12596			GERAL	166	4	1	2	4	M	08	08	1	2195		1			15	6		2011								2/20/2011	11581668	2	ACAEL DOS SANTOS FEIJO	1	2237822
1971	1	2265052	RIO BRANCO			RIO BRANCO	431490	21		1	4	00	00	AV LUIZ FRANCISCO ZANELLA	18700			GERAL	153	5	1	1	4	F	09	09		2195		1			8	8		2016			431490		431490		MRS4314900001	9/1/2016
1972	1	2237253	CENTRO			CENTRO	431490	33		1	3	02	00	ESTR ARMANDO INACIO DA SILVEIRA	5502			LAMI	134	5	1	2	3	F	08	08	1	2200		1			13	8		2008								7/30/2008
1973	1	2237571	CRISTO REDENTOR			CRISTO REDENTOR	431490	16		5	3	00	00	R PROF ELPIDIO FERREIRA PAES	13598		12	GERAL	100	4	1	2	3	M	08	09		2200		1			12	6		2011								5/29/2011
1974	1	2265052	MOINHOS DE VENTO			MOINHOS DE VENTO	431490	37		2	3	01	00	R VOLUNTARIOS DA PATRIA	13382			GERAL	136	5	1	1	4	M	09	09	1	2205		1			16	1		2009								7/21/2009
1975	1	2262568	JARDIM BOTANICO			JARDIM BOTANICO	431490	33		1	5	01	00	R PADRE JOAO BATISTA REUS	11616			GERAL	169	4	1	1	4	F	07	08	1	2205		1			15	6		2010								5/11/2010
1976	1	2237601	SANTANA	LARGO EDUARDO FARACO		SANTANA	431490	38		4	4	00	01	AV PAULO PONTES	12834			GERAL	114	4	1	2	4	M	09	09		2205		1			12	6		2011								2/25/2011	17475763	2	JOSE MATHEUS COLOMBO AZAMBUJA	1	2237849
1977	1	2237253	CENTRO			CENTRO	431490	37		2	5	03	00	R MADRE BRIGIDA POSTORINO	13078			GERAL	158	4	1	2	4	M	02	04		2205		1			11	5		2016			431490		431490		MRS4314900001	12/16/2016	24775633	2	RN DE FABIANA DA SILVA	1	2237253
1978	1	2237601	SANTANA	LARGO EDUARDO FARACO		SANTANA	431490	16		1	3	00	00	BC DA PAZ	15839	CASA 21		GERAL	109	4	1	1	2	F	08	09	1	2210		1			9	5		2008								9/24/2008
1979	1	2237598	CASCATA	GLORIA		CASCATA	431490	36		2	5	01	00	R PEDRO GOLOMBIEWSKI	19549	CS		GERAL	135	4	1	2	4	F	08	09	2	2210		1			4	7		2010								6/9/2010
1980	1	2237571	CRISTO REDENTOR			CRISTO REDENTOR	431490	31		1	4	02	00	R LUIZ DOMINGOS RAMOS	21470			GERAL	155	4	1	2	3	F	01	00	1	2210		1			5	3		2010								5/28/2010	15604690	2	LINDSEY MOREIRA BALDUINO	1	2237571
1981	1	2262568	JARDIM BOTANICO			JARDIM BOTANICO	431490	18		1	4	00	00	R ALBERTO NEPOMUCENO	18880			GERAL	183	5	1	1	4	M	07	08		2210		1			3	4		2012								7/11/2012
1982	1	3006522	MOINHOS DE VENTO			MOINHOS DE VENTO	431490	32		2	5	00	00	R FERNANDO ABBOTT	17511	704		GERAL	120	5	1	2	4	M	08	10		2210		1			2	2		2015			431490		431490		MRS4314900001	5/28/2015
1983	1	2237822	INDEPENDENCIA			INDEPENDENCIA	431490	31		5	4	01	00	R DR PEDRO MOTTA	17184			GERAL	145	5	1	2	4	F	05	07		2215		1			7	7		2012								9/27/2012
1984	1	2237601	SANTANA	LARGO EDUARDO FARACO		SANTANA	431490	25		1	5	00	00	ESTR AFONSO LOURENCO MARIANTE	15838	CASA 3		GERAL	109	5	1	2	3	F	02	05		2215		1			9	5		2012								12/31/2012
1985	1	2237601	SANTANA	LARGO EDUARDO FARACO		SANTANA	431490	36		1	3	02	00	R ARAPEI	12272		90830470	GERAL	119	5	1	2	4	M	01	01		2215		1			10	5		2013								1/9/2013	18801380	2	MATEUS BOEIRA DA SILVA	1	2237601
1986	1	2265052	RIO BRANCO			RIO BRANCO	431490	38		1	4	02	00	R FLORENCIO FARIA	15688			GERAL	108	4	1	2	4	F	03	08		2215		1			13	8		2016			431490		431490		MRS4314900001	8/11/2016	23604255	2	SOPHIA PAVAN PERSCH	1	2265052
1987	1	2237571	CRISTO REDENTOR			CRISTO REDENTOR	431490	27		1	3	03	00	R FREDERICO KNIESTEDT	20584	RUA G AC 45 SETOR 4		GERAL	155	4	1	1	4	F	09	09	4	2220		1			14	3		2009								8/8/2009
1988	1	3006522	MOINHOS DE VENTO			MOINHOS DE VENTO	431490	37		2	5	00	00	R ADAO BAINO	17541	720		GERAL	120	4	1	2	4	M	09	09		2220		1			2	2		2016			431490		431490		MRS4314900001	12/6/2016
1989	1	2237571	CRISTO REDENTOR			CRISTO REDENTOR	431490	44		1	3	01	00	R HEITOR SOUTO	22147			GERAL	155	4	1	2	4	M	06	08	2	2225		1			5	3		2008								8/29/2008
1990	1	2237601	SANTANA	LARGO EDUARDO FARACO		SANTANA	431490	31		2	5	00	00	AV PRESIDENTE FRANKLIN ROOSEVELT	14826	42		GERAL	161	4	1	1	3	F	08	09	1	2225		1			1	2		2009								7/6/2009
1991	1	3006522	MOINHOS DE VENTO			MOINHOS DE VENTO	431490	36		2	5	01	00	AV JUCA BATISTA	12726	616		GERAL	108	4	1	2	4	M	08	08		2225		1			13	8		2015			431490		431490		MRS4314900001	9/4/2015
1992	1	3006522	MOINHOS DE VENTO			MOINHOS DE VENTO	431490	30		2	5	00	00	R MIGUEL TOSTES	14728	201		GERAL	154	5	1	2	4	F	08	10	1	2230		1			16	1		2008								12/21/2008
1993	1	2262568	JARDIM BOTANICO			JARDIM BOTANICO	431490	32		2	5	00	00	AV JOAO PESSOA	13326	301		GERAL	115	4	1	2	4	M	06	08	1	2230		1			16	1		2010								5/6/2010
1994	1	2237571	CRISTO REDENTOR			CRISTO REDENTOR	431490	26		1	5	00	00	R NOVA PRATA	16207	AP 03		GERAL	146	5	1	2	4	M	09	09	1	2230		1			2	2		2011								1/14/2011
1995	1	2265052	MOINHOS DE VENTO			MOINHOS DE VENTO	431490	40		2	4	02	00	AC H UM VILA FRATERNIDADE	22115	39		GERAL	155	5	1	2	2	M	09	09		2230		1			5	3		2012								5/12/2012
1996	1	2237253	CENTRO			CENTRO	431490	19		1	4	00	00	R A VILA BITA	18746			GERAL	153	4	1	1	4	M	05	08		2232		1			8	8		2013								12/6/2013
1997	1	2262568	JARDIM BOTANICO			JARDIM BOTANICO	431490	24		1	3	02	00	IGNORADO DEFINITIVO	11503	RUA OITO BECO 130		BOM JESUS	179	5	1	2	3	M	07	09	1	2235		1			99	99		2008								9/11/2008	13301301	2	DERICK LUAN RODRIGUES BRITES	1	2262568
1998	1	3006522	MOINHOS DE VENTO			MOINHOS DE VENTO	431490	30		4	5	01	00	AV CRISTOVAO COLOMBO	14182	404		GERAL	124	5	1	2	4	M	08	09	1	2240		1			16	1		2010								3/9/2010
1999	1	2262568	JARDIM BOTANICO			JARDIM BOTANICO	431490	24		2	4	00	00	R CYRO MARTINS	21900			GERAL	188	4	1	2	3	M	09	09	1	2240		1			6	4		2009								10/30/2009	13876845	2	GABRIEL NORENBERG CABRAL	1	2262568
[truncated: 327,351 more rows]
[truncated: 56 more columns]
